# Supplementary material for: Magnesium aluminium zinc gallium, Mg61.81Al12.77Zn61.41Ga24
Source: IUCrdata. 2025 Sep 5;10(Pt 9):x250770. doi: 10.1107/S2414314625007709 (PMC12498033; doi:10.1107/S2414314625007709)
Supplement: Supplementary file 1 [file x-10-x250770-sup1.cif]

##############################################################################
#                                                                            #
# This CIF contains the data for a data article accepted for                 #
# publication in IUCrData. It conforms to the requirements of                #
# Notes for Authors for IUCrData, and has been                               #
# peer reviewed under the auspices of IUCrData.                              #
#                                                                            #
# Full details of the Crystallographic Information File format               #
# are given in the paper "The Crystallographic Information File (CIF):       #
# a New Standard Archive File for Crystallography" by S. R. Hall, F. H.      #
# Allen and I. D. Brown [Acta Cryst. (1991), A47, 655-685].                  #
#                                                                            #
# The current version of the core CIF dictionary is obtainable from          #
# ftp://ftp.iucr.org/pub/cif_core.dic.                                       #
#                                                                            #
# Software is freely available for graphical display of the structure(s)     #
# in this CIF. For information consult the CIF software page                 #
# http://www.iucr.org/resources/cif/software.                                #
#                                                                            #
# This file may be used for bona fide research purposes within the           #
# scientific community so long as proper attribution is given to the data    # 
# article from which it was obtained.                                        #
#                                                                            #
##############################################################################
data_I
_audit_creation_method     SHELXL-2018/3
_journal_date_recd_electronic     2025-06-25
_journal_date_accepted     2025-08-29
_journal_name_full     'IUCrData'
_journal_year     2025
_journal_volume     10
_journal_issue      1
_journal_page_first     0
_journal_page_last     0
_journal_paper_category     HI
_journal_paper_doi     10.1107/S2414314625007709
_journal_coeditor_code     BH4098
_publ_contact_author_name     'Changzeng Fan'
_publ_contact_author_address
;
State Key Laboratory of Metastable Materials Science and Technology
Yanshan University
Qinhuangdao 066004
People's Republic of China
Hebei Key Lab for Optimizing Metal Product Technology and Performance
Yanshan University
Qinhuangdao 066004
People's Republic of China
;
_publ_contact_author_email     chzfan@ysu.edu.cn
_publ_contact_author_fax     ?
_publ_contact_author_phone     ?
_publ_section_title
;
Magnesium aluminium zinc gallium, Mg~61.81~Al~12.77~Zn~61.41~Ga~24~
;
loop_
    _publ_author_name
    _publ_author_footnote
    _publ_author_address
    'Yu, Jingchao' .
;
State Key Laboratory of Metastable Materials Science and Technology
Yanshan University
Qinhuangdao 066004
People's Republic of China
;
    'Fan, Changzeng' .
;
State Key Laboratory of Metastable Materials Science and Technology
Yanshan University
Qinhuangdao 066004
People's Republic of China
Hebei Key Lab for Optimizing Metal Product Technology and Performance
Yanshan University
Qinhuangdao 066004
People's Republic of China
;
    'Xu, Zhefeng' .
;
State Key Laboratory of Metastable Materials Science and Technology
Yanshan University
Qinhuangdao 066004
People's Republic of China
Hebei Key Lab for Optimizing Metal Product Technology and Performance
Yanshan University
Qinhuangdao 066004
People's Republic of China
;
    'Wen, Bin' .
;
State Key Laboratory of Metastable Materials Science and Technology
Yanshan University
Qinhuangdao 066004
People's Republic of China
;
    'Zhang, Lifeng' .
;
State Key Laboratory of Metastable Materials Science and Technology
Yanshan University
Qinhuangdao 066004
People's Republic of China
School of Mechanical and Materials Engineering
North China University of Technology
Beijing
People's Republic of China
;
_publ_section_synopsis
;
A new intermetallic structure belonging the to the Mg--Al--Zn--Ga quaternary
system is reported, in a cubic space group.
;
_chemical_name_systematic
;
Dohexacontamagnesium tridecaaluminium henihexacontazinc tetracosagallium
;
_chemical_name_common     ?
_chemical_formula_moiety     'Al12.77 Ga24 Mg61.81 Zn61.42'
_chemical_formula_sum     'Al12.77 Ga24 Mg61.81 Zn61.42'
_chemical_formula_iupac     'Mg61.81 Al12.77 Zn61.42 Ga24'
_chemical_formula_weight     7535.29
_chemical_melting_point     ?
_space_group_crystal_system     cubic
_space_group_name_H-M_alt     'I m -3'
_space_group_name_Hall     '-I 2 2 3'
loop_
    _space_group_symop_operation_xyz
    'x, y, z'
    '-x, -y, z'
    '-x, y, -z'
    'x, -y, -z'
    'z, x, y'
    'z, -x, -y'
    '-z, -x, y'
    '-z, x, -y'
    'y, z, x'
    '-y, z, -x'
    'y, -z, -x'
    '-y, -z, x'
    'x+1/2, y+1/2, z+1/2'
    '-x+1/2, -y+1/2, z+1/2'
    '-x+1/2, y+1/2, -z+1/2'
    'x+1/2, -y+1/2, -z+1/2'
    'z+1/2, x+1/2, y+1/2'
    'z+1/2, -x+1/2, -y+1/2'
    '-z+1/2, -x+1/2, y+1/2'
    '-z+1/2, x+1/2, -y+1/2'
    'y+1/2, z+1/2, x+1/2'
    '-y+1/2, z+1/2, -x+1/2'
    'y+1/2, -z+1/2, -x+1/2'
    '-y+1/2, -z+1/2, x+1/2'
    '-x, -y, -z'
    'x, y, -z'
    'x, -y, z'
    '-x, y, z'
    '-z, -x, -y'
    '-z, x, y'
    'z, x, -y'
    'z, -x, y'
    '-y, -z, -x'
    'y, -z, x'
    '-y, z, x'
    'y, z, -x'
    '-x+1/2, -y+1/2, -z+1/2'
    'x+1/2, y+1/2, -z+1/2'
    'x+1/2, -y+1/2, z+1/2'
    '-x+1/2, y+1/2, z+1/2'
    '-z+1/2, -x+1/2, -y+1/2'
    '-z+1/2, x+1/2, y+1/2'
    'z+1/2, x+1/2, -y+1/2'
    'z+1/2, -x+1/2, y+1/2'
    '-y+1/2, -z+1/2, -x+1/2'
    'y+1/2, -z+1/2, x+1/2'
    '-y+1/2, z+1/2, x+1/2'
    'y+1/2, z+1/2, -x+1/2'
_cell_length_a     14.1529(17)
_cell_length_b     14.1529(17)
_cell_length_c     14.1529(17)
_cell_angle_alpha     90
_cell_angle_beta     90
_cell_angle_gamma     90
_cell_volume     2834.9(10)
_cell_formula_units_Z     1
_cell_measurement_reflns_used     2565
_cell_measurement_theta_min     3.16
_cell_measurement_theta_max     26.95
_cell_measurement_temperature     296(2)
_exptl_crystal_description     lump
_exptl_crystal_colour     grey
_exptl_crystal_size_max     0.18
_exptl_crystal_size_mid     0.12
_exptl_crystal_size_min     0.06
_exptl_crystal_density_diffrn     4.414
_exptl_crystal_density_meas     ?
_exptl_crystal_density_method     ?
_exptl_crystal_F_000     3494
_exptl_absorpt_coefficient_mu     18.746
_exptl_absorpt_correction_type     multi-scan
_exptl_absorpt_process_details
;
(SADABS; Krause <i>et al.</i>,  2015)
;
_exptl_absorpt_correction_T_min     0.4955
_exptl_absorpt_correction_T_max     0.5233
_diffrn_ambient_temperature     296(2)
_diffrn_source     ?
_diffrn_radiation_type     MoK\a
_diffrn_radiation_wavelength     0.71073
_diffrn_measurement_device_type     'Bruker D8 Venture Photon 100 CMOS'
_diffrn_measurement_method     'phi and omega scans'
_diffrn_detector_area_resol_mean     ?
_diffrn_reflns_number     7679
_diffrn_reflns_av_R_equivalents     0.1516
_diffrn_reflns_av_unetI/netI     0.0616
_diffrn_reflns_theta_min     2.878
_diffrn_reflns_theta_max     24.939
_diffrn_reflns_theta_full     24.939
_diffrn_measured_fraction_theta_max     0.998
_diffrn_measured_fraction_theta_full     0.998
_diffrn_reflns_limit_h_min     -15
_diffrn_reflns_limit_h_max     16
_diffrn_reflns_limit_k_min     -16
_diffrn_reflns_limit_k_max     11
_diffrn_reflns_limit_l_min     -16
_diffrn_reflns_limit_l_max     16
_refine_special_details     ?
_reflns_number_total     475
_reflns_number_gt     341
_reflns_threshold_expression     'I > 2\s(I)'
_refine_ls_structure_factor_coef     Fsqd
_refine_ls_matrix_type     full
_refine_ls_R_factor_all     0.0951
_refine_ls_R_factor_gt     0.0593
_refine_ls_wR_factor_gt     0.0962
_refine_ls_wR_factor_ref     0.1052
_refine_ls_goodness_of_fit_ref     1.140
_refine_ls_restrained_S_all     1.140
_refine_ls_number_reflns     475
_refine_ls_number_parameters     42
_refine_ls_number_restraints     0
_refine_ls_hydrogen_treatment     undef
_refine_ls_weighting_scheme     calc
_refine_ls_weighting_details
             'w=1/[\s^2^(Fo^2^)+(0.0311P)^2^+65.7834P] where P=(Fo^2^+2Fc^2^)/3'
_atom_sites_solution_hydrogens     .
_atom_sites_solution_primary     dual
_atom_sites_solution_secondary     ?
_refine_ls_shift/su_max     0.000
_refine_ls_shift/su_mean     0.000
_refine_diff_density_max     1.309
_refine_diff_density_min     -0.829
_refine_ls_extinction_method     none
_refine_ls_extinction_coef     .
loop_
    _atom_type_symbol
    _atom_type_description
    _atom_type_scat_dispersion_real
    _atom_type_scat_dispersion_imag
    _atom_type_scat_source
    'Al' 'Al' 0.0645 0.0514
                         'International Tables Vol C Tables 4.2.6.8 and 6.1.1.4'
    'Ga' 'Ga' 0.2307 1.6083
                         'International Tables Vol C Tables 4.2.6.8 and 6.1.1.4'
    'Mg' 'Mg' 0.0486 0.0363
                         'International Tables Vol C Tables 4.2.6.8 and 6.1.1.4'
    'Zn' 'Zn' 0.2839 1.4301
                         'International Tables Vol C Tables 4.2.6.8 and 6.1.1.4'
_computing_data_collection
;
APEX5 (Bruker, 2023)
;
_computing_cell_refinement
;
APEX5 (Bruker, 2023)
;
_computing_data_reduction
;
APEX5 (Bruker, 2023)
;
_computing_structure_solution
;
<i>SHELXT2018/2</i> (Sheldrick, 2015a)
;
_computing_structure_refinement
;
<i>SHELXL2018/3</i> (Sheldrick, 2015b)
;
_computing_molecular_graphics
;
DIAMOND (Brandenburg & Putz, 2017)
;
_computing_publication_material
;
publCIF (Westrip, 2010)
;
loop_
    _atom_site_type_symbol
    _atom_site_label
    _atom_site_fract_x
    _atom_site_fract_y
    _atom_site_fract_z
    _atom_site_U_iso_or_equiv
    _atom_site_adp_type
    _atom_site_calc_flag
    _atom_site_occupancy
    _atom_site_disorder_assembly
    _atom_site_disorder_group
    Ga Ga1 0.000000 0.09285(13) 0.15109(12) 0.0124(7) Uani d 1 . .
    Zn Zn2 0.000000 0.17895(15) 0.30668(15) 0.0127(8) Uani d 0.833(15) . 1
    Al Al2 0.000000 0.17895(15) 0.30668(15) 0.0127(8) Uani d 0.167(15) . 2
    Zn Zn3 0.15792(11) 0.19038(10) 0.40335(10) 0.0134(6) Uani d 0.817(12) . 1
    Al Al3 0.15792(11) 0.19038(10) 0.40335(10) 0.0134(6) Uani d 0.183(12) . 2
    Mg Mg1 0.4030(4) 0.000000 0.500000 0.014(2) Uani d 0.818(16) . 1
    Zn Zn4 0.4030(4) 0.000000 0.500000 0.014(2) Uani d 0.182(16) . 2
    Mg Mg2 0.1989(6) 0.000000 0.500000 0.019(2) Uani d 1 . .
    Mg Mg3 0.1861(3) 0.1861(3) 0.1861(3) 0.0126(17) Uani d 1 . .
    Mg Mg4 0.000000 0.3005(4) 0.1170(4) 0.0104(14) Uani d 1 . .
loop_
    _atom_site_aniso_label
    _atom_site_aniso_U_11
    _atom_site_aniso_U_22
    _atom_site_aniso_U_33
    _atom_site_aniso_U_12
    _atom_site_aniso_U_13
    _atom_site_aniso_U_23
    Ga1 0.0134(11) 0.0112(12) 0.0125(12) 0.000 0.000 -0.0002(8)
    Zn2 0.0151(14) 0.0119(14) 0.0109(13) 0.000 0.000 -0.0025(10)
    Al2 0.0151(14) 0.0119(14) 0.0109(13) 0.000 0.000 -0.0025(10)
    Zn3 0.0108(10) 0.0152(10) 0.0142(10) 0.0009(7) -0.0005(7) 0.0004(7)
    Al3 0.0108(10) 0.0152(10) 0.0142(10) 0.0009(7) -0.0005(7) 0.0004(7)
    Mg1 0.009(4) 0.020(4) 0.012(4) 0.000 0.000 0.000
    Zn4 0.009(4) 0.020(4) 0.012(4) 0.000 0.000 0.000
    Mg2 0.013(5) 0.021(5) 0.022(5) 0.000 0.000 0.000
    Mg3 0.0126(17) 0.0126(17) 0.0126(17) -0.0002(17) -0.0002(17) -0.0002(17)
    Mg4 0.009(3) 0.011(3) 0.010(3) 0.000 0.000 -0.002(2)
_geom_special_details     ?
loop_
    _geom_bond_atom_site_label_1
    _geom_bond_atom_site_label_2
    _geom_bond_site_symmetry_2
    _geom_bond_distance
    _geom_bond_publ_flag
    Ga1 Al2 . 2.517(3) ?
    Ga1 Zn2 . 2.517(3) ?
    Ga1 Ga1 2 2.628(4) ?
    Ga1 Ga1 30 2.642(2) ?
    Ga1 Ga1 5 2.642(2) ?
    Ga1 Ga1 10 2.642(2) ?
    Ga1 Ga1 9 2.642(2) ?
    Ga1 Mg4 . 2.978(6) ?
    Ga1 Mg3 28 2.987(6) ?
    Ga1 Mg3 . 2.987(6) ?
    Ga1 Mg4 5 2.991(5) ?
    Ga1 Mg4 30 2.991(5) ?
    Zn2 Zn3 28 2.6255(19) ?
    Zn2 Zn3 . 2.6255(19) ?
    Zn2 Zn3 41 2.684(2) ?
    Zn2 Zn3 18_455 2.684(2) ?
    Zn2 Mg1 41 2.971(3) ?
    Zn2 Mg4 30 3.028(3) ?
    Zn2 Mg4 5 3.028(3) ?
    Zn2 Mg3 28 3.1400(17) ?
    Zn2 Mg3 . 3.1400(17) ?
    Zn2 Mg4 . 3.188(6) ?
    Zn2 Mg2 41 3.236(5) ?
    Al2 Al3 . 2.6255(19) ?
    Al2 Mg4 30 3.028(3) ?
    Al2 Mg4 5 3.028(3) ?
    Al2 Mg3 28 3.1400(17) ?
    Al2 Mg3 . 3.1400(17) ?
    Al2 Mg4 . 3.188(6) ?
    Al2 Mg2 41 3.236(5) ?
    Zn3 Zn3 45 2.6686(15) ?
    Zn3 Zn3 41 2.6687(15) ?
    Zn3 Zn3 26_556 2.736(3) ?
    Zn3 Mg1 41 2.934(3) ?
    Zn3 Mg2 41 3.053(4) ?
    Zn3 Mg2 . 3.077(2) ?
    Zn3 Mg3 37 3.088(4) ?
    Zn3 Mg3 . 3.101(4) ?
    Zn3 Mg4 45 3.106(5) ?
    Zn3 Mg4 5 3.117(3) ?
    Al3 Mg2 41 3.053(4) ?
    Al3 Mg2 . 3.077(2) ?
    Al3 Mg3 37 3.088(4) ?
    Al3 Mg3 . 3.101(4) ?
    Al3 Mg4 45 3.106(5) ?
    Al3 Mg4 5 3.117(3) ?
    Mg1 Mg1 25_656 2.747(11) ?
    Mg1 Mg2 . 2.888(10) ?
    Mg1 Mg2 21_545 3.132(8) ?
    Mg1 Mg2 45 3.132(8) ?
    Mg1 Mg4 14 3.550(5) ?
    Mg1 Mg4 38_545 3.550(5) ?
    Zn4 Mg2 . 2.888(10) ?
    Zn4 Mg2 21_545 3.132(8) ?
    Zn4 Mg2 45 3.132(8) ?
    Mg2 Mg4 5 3.052(6) ?
    Mg2 Mg4 6_556 3.052(6) ?
    Mg3 Mg3 37 3.133(13) ?
loop_
    _geom_angle_atom_site_label_1
    _geom_angle_atom_site_label_2
    _geom_angle_atom_site_label_3
    _geom_angle_site_symmetry_1
    _geom_angle_site_symmetry_3
    _geom_angle
    _geom_angle_publ_flag
    Al2 Ga1 Ga1 . 2 118.96(6) ?
    Zn2 Ga1 Ga1 . 2 118.96(6) ?
    Al2 Ga1 Ga1 . 30 120.92(4) ?
    Zn2 Ga1 Ga1 . 30 120.92(4) ?
    Ga1 Ga1 Ga1 2 30 60.17(5) ?
    Al2 Ga1 Ga1 . 5 120.92(4) ?
    Zn2 Ga1 Ga1 . 5 120.92(4) ?
    Ga1 Ga1 Ga1 2 5 60.17(5) ?
    Ga1 Ga1 Ga1 30 5 108.08(2) ?
    Al2 Ga1 Ga1 . 10 123.86(6) ?
    Zn2 Ga1 Ga1 . 10 123.86(6) ?
    Ga1 Ga1 Ga1 2 10 108.18(5) ?
    Ga1 Ga1 Ga1 30 10 60.0 ?
    Ga1 Ga1 Ga1 5 10 107.78(6) ?
    Al2 Ga1 Ga1 . 9 123.86(6) ?
    Zn2 Ga1 Ga1 . 9 123.86(6) ?
    Ga1 Ga1 Ga1 2 9 108.18(5) ?
    Ga1 Ga1 Ga1 30 9 107.78(6) ?
    Ga1 Ga1 Ga1 5 9 60.0 ?
    Ga1 Ga1 Ga1 10 9 59.66(9) ?
    Al2 Ga1 Mg4 . . 70.35(12) ?
    Zn2 Ga1 Mg4 . . 70.35(12) ?
    Ga1 Ga1 Mg4 2 . 170.69(11) ?
    Ga1 Ga1 Mg4 30 . 116.13(7) ?
    Ga1 Ga1 Mg4 5 . 116.13(7) ?
    Ga1 Ga1 Mg4 10 . 63.97(11) ?
    Ga1 Ga1 Mg4 9 . 63.97(11) ?
    Zn2 Ga1 Mg3 . 28 68.96(7) ?
    Ga1 Ga1 Mg3 2 28 116.22(4) ?
    Ga1 Ga1 Mg3 30 28 63.76(6) ?
    Ga1 Ga1 Mg3 5 28 170.12(8) ?
    Ga1 Ga1 Mg3 10 28 63.76(6) ?
    Ga1 Ga1 Mg3 9 28 115.78(10) ?
    Mg4 Ga1 Mg3 . 28 65.85(4) ?
    Al2 Ga1 Mg3 . . 68.96(7) ?
    Zn2 Ga1 Mg3 . . 68.96(7) ?
    Ga1 Ga1 Mg3 2 . 116.22(4) ?
    Ga1 Ga1 Mg3 30 . 170.12(8) ?
    Ga1 Ga1 Mg3 5 . 63.76(6) ?
    Ga1 Ga1 Mg3 10 . 115.79(10) ?
    Ga1 Ga1 Mg3 9 . 63.76(6) ?
    Mg4 Ga1 Mg3 . . 65.85(4) ?
    Mg3 Ga1 Mg3 28 . 123.69(11) ?
    Al2 Ga1 Mg4 . 5 66.05(9) ?
    Zn2 Ga1 Mg4 . 5 66.05(9) ?
    Ga1 Ga1 Mg4 2 5 63.93(5) ?
    Ga1 Ga1 Mg4 30 5 116.77(11) ?
    Ga1 Ga1 Mg4 5 5 63.49(11) ?
    Ga1 Ga1 Mg4 10 5 170.08(8) ?
    Ga1 Ga1 Mg4 9 5 115.72(11) ?
    Mg4 Ga1 Mg4 . 5 123.23(13) ?
    Mg3 Ga1 Mg4 28 5 124.42(13) ?
    Mg3 Ga1 Mg4 . 5 65.70(8) ?
    Al2 Ga1 Mg4 . 30 66.05(9) ?
    Zn2 Ga1 Mg4 . 30 66.05(9) ?
    Ga1 Ga1 Mg4 2 30 63.93(5) ?
    Ga1 Ga1 Mg4 30 30 63.49(11) ?
    Ga1 Ga1 Mg4 5 30 116.77(11) ?
    Ga1 Ga1 Mg4 10 30 115.72(11) ?
    Ga1 Ga1 Mg4 9 30 170.08(8) ?
    Mg4 Ga1 Mg4 . 30 123.23(13) ?
    Mg3 Ga1 Mg4 28 30 65.70(8) ?
    Mg3 Ga1 Mg4 . 30 124.42(13) ?
    Mg4 Ga1 Mg4 5 30 67.3(2) ?
    Ga1 Zn2 Zn3 . 28 119.07(6) ?
    Ga1 Zn2 Zn3 . . 119.07(6) ?
    Zn3 Zn2 Zn3 28 . 116.69(11) ?
    Ga1 Zn2 Zn3 . 41 115.47(8) ?
    Zn3 Zn2 Zn3 28 41 111.88(9) ?
    Zn3 Zn2 Zn3 . 41 60.34(5) ?
    Ga1 Zn2 Zn3 . 18_455 115.47(8) ?
    Zn3 Zn2 Zn3 28 18_455 60.34(5) ?
    Zn3 Zn2 Zn3 . 18_455 111.88(9) ?
    Zn3 Zn2 Zn3 41 18_455 61.28(8) ?
    Ga1 Zn2 Mg1 . 41 128.08(13) ?
    Zn3 Zn2 Mg1 28 41 62.88(6) ?
    Zn3 Zn2 Mg1 . 41 62.88(6) ?
    Zn3 Zn2 Mg1 41 41 108.74(11) ?
    Zn3 Zn2 Mg1 18_455 41 108.74(11) ?
    Ga1 Zn2 Mg4 . 30 64.52(11) ?
    Zn3 Zn2 Mg4 28 30 66.47(10) ?
    Zn3 Zn2 Mg4 . 30 122.16(12) ?
    Zn3 Zn2 Mg4 41 30 177.34(11) ?
    Zn3 Zn2 Mg4 18_455 30 116.18(9) ?
    Mg1 Zn2 Mg4 41 30 72.55(13) ?
    Ga1 Zn2 Mg4 . 5 64.52(11) ?
    Zn3 Zn2 Mg4 28 5 122.16(12) ?
    Zn3 Zn2 Mg4 . 5 66.47(10) ?
    Zn3 Zn2 Mg4 41 5 116.18(9) ?
    Zn3 Zn2 Mg4 18_455 5 177.34(11) ?
    Mg1 Zn2 Mg4 41 5 72.55(13) ?
    Mg4 Zn2 Mg4 30 5 66.35(18) ?
    Ga1 Zn2 Mg3 . 28 62.62(12) ?
    Zn3 Zn2 Mg3 28 28 64.36(10) ?
    Zn3 Zn2 Mg3 . 28 174.43(10) ?
    Zn3 Zn2 Mg3 41 28 114.09(8) ?
    Zn3 Zn2 Mg3 18_455 28 63.46(10) ?
    Mg1 Zn2 Mg3 41 28 120.86(7) ?
    Mg4 Zn2 Mg3 30 28 63.41(10) ?
    Mg4 Zn2 Mg3 5 28 118.05(16) ?
    Ga1 Zn2 Mg3 . . 62.62(12) ?
    Zn3 Zn2 Mg3 28 . 174.42(10) ?
    Zn3 Zn2 Mg3 . . 64.36(10) ?
    Zn3 Zn2 Mg3 41 . 63.46(10) ?
    Zn3 Zn2 Mg3 18_455 . 114.09(8) ?
    Mg1 Zn2 Mg3 41 . 120.86(7) ?
    Mg4 Zn2 Mg3 30 . 118.05(15) ?
    Mg4 Zn2 Mg3 5 . 63.41(10) ?
    Mg3 Zn2 Mg3 28 . 114.0(2) ?
    Ga1 Zn2 Mg4 . . 61.62(11) ?
    Zn3 Zn2 Mg4 28 . 113.92(7) ?
    Zn3 Zn2 Mg4 . . 113.92(7) ?
    Zn3 Zn2 Mg4 41 . 63.18(9) ?
    Zn3 Zn2 Mg4 18_455 . 63.18(9) ?
    Mg1 Zn2 Mg4 41 . 170.30(16) ?
    Mg4 Zn2 Mg4 30 . 115.29(17) ?
    Mg4 Zn2 Mg4 5 . 115.29(17) ?
    Mg3 Zn2 Mg4 28 . 61.64(6) ?
    Mg3 Zn2 Mg4 . . 61.65(6) ?
    Ga1 Zn2 Mg2 . 41 176.67(15) ?
    Zn3 Zn2 Mg2 28 41 61.74(6) ?
    Zn3 Zn2 Mg2 . 41 61.74(6) ?
    Zn3 Zn2 Mg2 41 41 61.80(11) ?
    Zn3 Zn2 Mg2 18_455 41 61.80(11) ?
    Mg1 Zn2 Mg2 41 41 55.25(16) ?
    Mg4 Zn2 Mg2 30 41 118.11(14) ?
    Mg4 Zn2 Mg2 5 41 118.11(14) ?
    Mg3 Zn2 Mg2 28 41 116.25(13) ?
    Mg3 Zn2 Mg2 . 41 116.25(13) ?
    Mg4 Zn2 Mg2 . 41 115.05(17) ?
    Ga1 Al2 Al3 . . 119.07(6) ?
    Ga1 Al2 Mg4 . 30 64.52(11) ?
    Al3 Al2 Mg4 . 30 122.16(12) ?
    Ga1 Al2 Mg4 . 5 64.52(11) ?
    Al3 Al2 Mg4 . 5 66.47(10) ?
    Mg4 Al2 Mg4 30 5 66.35(18) ?
    Ga1 Al2 Mg3 . 28 62.62(12) ?
    Mg4 Al2 Mg3 30 28 63.41(10) ?
    Mg4 Al2 Mg3 5 28 118.05(16) ?
    Ga1 Al2 Mg3 . . 62.62(12) ?
    Al3 Al2 Mg3 . . 64.36(10) ?
    Mg4 Al2 Mg3 30 . 118.05(15) ?
    Mg4 Al2 Mg3 5 . 63.41(10) ?
    Mg3 Al2 Mg3 28 . 114.0(2) ?
    Ga1 Al2 Mg4 . . 61.62(11) ?
    Al3 Al2 Mg4 . . 113.92(7) ?
    Mg4 Al2 Mg4 30 . 115.29(17) ?
    Mg4 Al2 Mg4 5 . 115.29(17) ?
    Mg3 Al2 Mg4 28 . 61.64(6) ?
    Mg3 Al2 Mg4 . . 61.65(6) ?
    Ga1 Al2 Mg2 . 41 176.67(15) ?
    Al3 Al2 Mg2 . 41 61.74(6) ?
    Mg4 Al2 Mg2 30 41 118.11(14) ?
    Mg4 Al2 Mg2 5 41 118.11(14) ?
    Mg3 Al2 Mg2 28 41 116.25(13) ?
    Mg3 Al2 Mg2 . 41 116.25(13) ?
    Mg4 Al2 Mg2 . 41 115.05(17) ?
    Zn2 Zn3 Zn3 . 45 119.01(9) ?
    Zn2 Zn3 Zn3 . 41 60.91(7) ?
    Zn3 Zn3 Zn3 45 41 119.992(2) ?
    Zn2 Zn3 Zn2 . 45 177.23(9) ?
    Zn3 Zn3 Zn2 45 45 58.75(7) ?
    Zn3 Zn3 Zn2 41 45 121.36(9) ?
    Zn2 Zn3 Zn3 . 26_556 121.41(5) ?
    Zn3 Zn3 Zn3 45 26_556 108.96(5) ?
    Zn3 Zn3 Zn3 41 26_556 119.81(5) ?
    Zn2 Zn3 Zn3 45 26_556 59.36(4) ?
    Zn2 Zn3 Mg1 . 41 64.33(6) ?
    Zn3 Zn3 Mg1 45 41 122.71(12) ?
    Zn3 Zn3 Mg1 41 41 110.27(10) ?
    Zn2 Zn3 Mg1 45 41 115.13(6) ?
    Zn3 Zn3 Mg1 26_556 41 62.22(4) ?
    Zn2 Zn3 Mg2 . 41 69.02(7) ?
    Zn3 Zn3 Mg2 45 41 171.76(8) ?
    Zn3 Zn3 Mg2 41 41 64.65(11) ?
    Zn2 Zn3 Mg2 45 41 113.17(7) ?
    Zn3 Zn3 Mg2 26_556 41 63.38(5) ?
    Mg1 Zn3 Mg2 41 41 57.63(16) ?
    Zn2 Zn3 Mg2 . . 109.77(14) ?
    Zn3 Zn3 Mg2 45 . 63.73(13) ?
    Zn3 Zn3 Mg2 41 . 170.67(15) ?
    Zn2 Zn3 Mg2 45 . 67.97(13) ?
    Zn3 Zn3 Mg2 26_556 . 63.61(3) ?
    Mg1 Zn3 Mg2 41 . 62.75(17) ?
    Mg2 Zn3 Mg2 41 . 112.85(5) ?
    Zn2 Zn3 Mg3 . 37 115.46(11) ?
    Zn3 Zn3 Mg3 45 37 64.72(4) ?
    Zn3 Zn3 Mg3 41 37 64.72(4) ?
    Zn2 Zn3 Mg3 45 37 65.49(9) ?
    Zn3 Zn3 Mg3 26_556 37 114.21(11) ?
    Mg1 Zn3 Mg3 41 37 172.14(13) ?
    Mg2 Zn3 Mg3 41 37 114.62(14) ?
    Mg2 Zn3 Mg3 . 37 122.91(15) ?
    Zn2 Zn3 Mg3 . . 65.89(9) ?
    Zn3 Zn3 Mg3 45 . 64.19(4) ?
    Zn3 Zn3 Mg3 41 . 64.19(4) ?
    Zn2 Zn3 Mg3 45 . 113.26(10) ?
    Zn3 Zn3 Mg3 26_556 . 172.53(7) ?
    Mg1 Zn3 Mg3 41 . 123.46(12) ?
    Mg2 Zn3 Mg3 41 . 123.26(7) ?
    Mg2 Zn3 Mg3 . . 113.54(7) ?
    Mg3 Zn3 Mg3 37 . 60.8(2) ?
    Zn2 Zn3 Mg4 . 45 116.41(11) ?
    Zn3 Zn3 Mg4 45 45 115.28(12) ?
    Zn3 Zn3 Mg4 41 45 64.82(9) ?
    Zn2 Zn3 Mg4 45 45 66.36(11) ?
    Zn3 Zn3 Mg4 26_556 45 63.87(5) ?
    Mg1 Zn3 Mg4 41 45 109.51(12) ?
    Mg2 Zn3 Mg4 41 45 59.40(14) ?
    Mg2 Zn3 Mg4 . 45 122.48(9) ?
    Mg3 Zn3 Mg4 37 45 63.14(12) ?
    Mg3 Zn3 Mg4 . 45 115.43(11) ?
    Zn2 Zn3 Mg4 . 5 62.96(10) ?
    Zn3 Zn3 Mg4 45 5 64.39(12) ?
    Zn3 Zn3 Mg4 41 5 113.77(11) ?
    Zn2 Zn3 Mg4 45 5 114.27(11) ?
    Zn3 Zn3 Mg4 26_556 5 117.84(9) ?
    Mg1 Zn3 Mg4 41 5 71.77(13) ?
    Mg2 Zn3 Mg4 41 5 121.14(15) ?
    Mg2 Zn3 Mg4 . 5 59.04(10) ?
    Mg3 Zn3 Mg4 37 5 115.51(14) ?
    Mg3 Zn3 Mg4 . 5 62.87(13) ?
    Mg4 Zn3 Mg4 45 5 178.29(12) ?
    Al2 Al3 Mg2 . 41 69.02(7) ?
    Al2 Al3 Mg2 . . 109.77(14) ?
    Mg2 Al3 Mg2 41 . 112.85(5) ?
    Mg2 Al3 Mg3 41 37 114.62(14) ?
    Mg2 Al3 Mg3 . 37 122.91(15) ?
    Al2 Al3 Mg3 . . 65.89(9) ?
    Mg2 Al3 Mg3 41 . 123.26(7) ?
    Mg2 Al3 Mg3 . . 113.54(7) ?
    Mg3 Al3 Mg3 37 . 60.8(2) ?
    Al2 Al3 Mg4 . 45 116.41(11) ?
    Mg2 Al3 Mg4 41 45 59.40(14) ?
    Mg2 Al3 Mg4 . 45 122.48(9) ?
    Mg3 Al3 Mg4 37 45 63.14(12) ?
    Mg3 Al3 Mg4 . 45 115.43(11) ?
    Al2 Al3 Mg4 . 5 62.96(10) ?
    Mg2 Al3 Mg4 41 5 121.14(15) ?
    Mg2 Al3 Mg4 . 5 59.04(10) ?
    Mg3 Al3 Mg4 37 5 115.51(14) ?
    Mg3 Al3 Mg4 . 5 62.87(13) ?
    Mg4 Al3 Mg4 45 5 178.29(12) ?
    Mg1 Mg1 Mg2 25_656 . 180.0 ?
    Mg1 Mg1 Zn3 25_656 22_545 116.75(10) ?
    Mg2 Mg1 Zn3 . 22_545 63.25(10) ?
    Mg1 Mg1 Zn3 25_656 24 116.75(10) ?
    Mg2 Mg1 Zn3 . 24 63.25(10) ?
    Zn3 Mg1 Zn3 22_545 24 126.5(2) ?
    Mg1 Mg1 Zn3 25_656 45 116.75(10) ?
    Mg2 Mg1 Zn3 . 45 63.25(10) ?
    Zn3 Mg1 Zn3 22_545 45 55.56(8) ?
    Zn3 Mg1 Zn3 24 45 99.22(13) ?
    Mg1 Mg1 Zn3 25_656 47_545 116.75(10) ?
    Mg2 Mg1 Zn3 . 47_545 63.25(10) ?
    Zn3 Mg1 Zn3 22_545 47_545 99.22(13) ?
    Zn3 Mg1 Zn3 24 47_545 55.56(8) ?
    Zn3 Mg1 Zn3 45 47_545 126.5(2) ?
    Mg1 Mg1 Zn2 25_656 22_545 112.96(11) ?
    Mg2 Mg1 Zn2 . 22_545 67.04(11) ?
    Zn3 Mg1 Zn2 22_545 22_545 52.79(6) ?
    Zn3 Mg1 Zn2 24 22_545 104.69(12) ?
    Zn3 Mg1 Zn2 45 22_545 104.69(12) ?
    Zn3 Mg1 Zn2 47_545 22_545 52.79(6) ?
    Mg1 Mg1 Zn2 25_656 45 112.96(11) ?
    Mg2 Mg1 Zn2 . 45 67.04(11) ?
    Zn3 Mg1 Zn2 22_545 45 104.69(12) ?
    Zn3 Mg1 Zn2 24 45 52.79(6) ?
    Zn3 Mg1 Zn2 45 45 52.79(6) ?
    Zn3 Mg1 Zn2 47_545 45 104.69(12) ?
    Zn2 Mg1 Zn2 22_545 45 134.1(2) ?
    Mg1 Mg1 Mg2 25_656 21_545 63.99(11) ?
    Mg2 Mg1 Mg2 . 21_545 116.01(11) ?
    Zn3 Mg1 Mg2 22_545 21_545 151.87(3) ?
    Zn3 Mg1 Mg2 24 21_545 60.85(6) ?
    Zn3 Mg1 Mg2 45 21_545 151.87(3) ?
    Zn3 Mg1 Mg2 47_545 21_545 60.85(6) ?
    Zn2 Mg1 Mg2 22_545 21_545 99.85(3) ?
    Zn2 Mg1 Mg2 45 21_545 99.85(3) ?
    Mg1 Mg1 Mg2 25_656 45 63.99(11) ?
    Mg2 Mg1 Mg2 . 45 116.01(11) ?
    Zn3 Mg1 Mg2 22_545 45 60.85(6) ?
    Zn3 Mg1 Mg2 24 45 151.87(3) ?
    Zn3 Mg1 Mg2 45 45 60.85(6) ?
    Zn3 Mg1 Mg2 47_545 45 151.87(3) ?
    Zn2 Mg1 Mg2 22_545 45 99.85(3) ?
    Zn2 Mg1 Mg2 45 45 99.85(3) ?
    Mg2 Mg1 Mg2 21_545 45 128.0(2) ?
    Mg1 Mg1 Mg4 25_656 14 67.24(9) ?
    Mg2 Mg1 Mg4 . 14 112.76(9) ?
    Zn3 Mg1 Mg4 22_545 14 154.20(9) ?
    Zn3 Mg1 Mg4 24 14 56.50(6) ?
    Zn3 Mg1 Mg4 45 14 99.14(8) ?
    Zn3 Mg1 Mg4 47_545 14 100.92(8) ?
    Zn2 Mg1 Mg4 22_545 14 152.04(8) ?
    Zn2 Mg1 Mg4 45 14 54.45(7) ?
    Mg2 Mg1 Mg4 21_545 14 53.91(9) ?
    Mg2 Mg1 Mg4 45 14 104.46(13) ?
    Mg1 Mg1 Mg4 25_656 38_545 67.24(9) ?
    Mg2 Mg1 Mg4 . 38_545 112.76(9) ?
    Zn3 Mg1 Mg4 22_545 38_545 56.50(6) ?
    Zn3 Mg1 Mg4 24 38_545 154.20(9) ?
    Zn3 Mg1 Mg4 45 38_545 100.92(8) ?
    Zn3 Mg1 Mg4 47_545 38_545 99.14(8) ?
    Zn2 Mg1 Mg4 22_545 38_545 54.45(7) ?
    Zn2 Mg1 Mg4 45 38_545 152.04(8) ?
    Mg2 Mg1 Mg4 21_545 38_545 104.46(13) ?
    Mg2 Mg1 Mg4 45 38_545 53.91(9) ?
    Mg4 Mg1 Mg4 14 38_545 134.48(18) ?
    Mg2 Zn4 Mg2 . 21_545 116.01(11) ?
    Mg2 Zn4 Mg2 . 45 116.01(11) ?
    Mg2 Zn4 Mg2 21_545 45 128.0(2) ?
    Zn4 Mg2 Mg4 . 5 112.31(17) ?
    Mg1 Mg2 Mg4 . 5 112.31(17) ?
    Zn4 Mg2 Mg4 . 6_556 112.31(17) ?
    Mg1 Mg2 Mg4 . 6_556 112.31(17) ?
    Mg4 Mg2 Mg4 5 6_556 135.4(3) ?
    Mg1 Mg2 Zn3 . 24 59.12(13) ?
    Mg4 Mg2 Zn3 5 24 150.70(9) ?
    Mg4 Mg2 Zn3 6_556 24 61.16(9) ?
    Zn4 Mg2 Zn3 . 47_545 59.12(13) ?
    Mg1 Mg2 Zn3 . 47_545 59.12(13) ?
    Mg4 Mg2 Zn3 5 47_545 150.70(9) ?
    Mg4 Mg2 Zn3 6_556 47_545 61.16(9) ?
    Zn3 Mg2 Zn3 24 47_545 53.23(9) ?
    Zn4 Mg2 Zn3 . 22_545 59.12(13) ?
    Mg1 Mg2 Zn3 . 22_545 59.12(13) ?
    Mg4 Mg2 Zn3 5 22_545 61.16(9) ?
    Mg4 Mg2 Zn3 6_556 22_545 150.70(9) ?
    Zn3 Mg2 Zn3 24 22_545 118.2(3) ?
    Zn3 Mg2 Zn3 47_545 22_545 94.12(17) ?
    Zn4 Mg2 Zn3 . 45 59.12(13) ?
    Mg1 Mg2 Zn3 . 45 59.12(13) ?
    Mg4 Mg2 Zn3 5 45 61.16(9) ?
    Mg4 Mg2 Zn3 6_556 45 150.70(9) ?
    Zn3 Mg2 Zn3 24 45 94.12(17) ?
    Zn3 Mg2 Zn3 47_545 45 118.2(3) ?
    Zn3 Mg2 Zn3 22_545 45 53.23(9) ?
    Mg1 Mg2 Zn3 . . 100.87(15) ?
    Mg4 Mg2 Zn3 5 . 61.13(6) ?
    Mg4 Mg2 Zn3 6_556 . 109.86(13) ?
    Zn3 Mg2 Zn3 24 . 91.71(5) ?
    Zn3 Mg2 Zn3 47_545 . 144.54(16) ?
    Zn3 Mg2 Zn3 22_545 . 99.42(6) ?
    Zn3 Mg2 Zn3 45 . 51.61(5) ?
    Zn4 Mg2 Al3 . . 100.87(15) ?
    Mg4 Mg2 Al3 5 . 61.13(6) ?
    Mg4 Mg2 Al3 6_556 . 109.86(13) ?
    Mg1 Mg2 Zn3 . 27 100.87(15) ?
    Mg4 Mg2 Zn3 5 27 61.13(6) ?
    Mg4 Mg2 Zn3 6_556 27 109.86(13) ?
    Zn3 Mg2 Zn3 24 27 144.54(16) ?
    Zn3 Mg2 Zn3 47_545 27 91.71(5) ?
    Zn3 Mg2 Zn3 22_545 27 51.61(5) ?
    Zn3 Mg2 Zn3 45 27 99.42(6) ?
    Zn3 Mg2 Zn3 . 27 122.25(11) ?
    Mg1 Mg2 Zn3 . 26_556 100.87(15) ?
    Mg4 Mg2 Zn3 5 26_556 109.86(13) ?
    Mg4 Mg2 Zn3 6_556 26_556 61.13(6) ?
    Zn3 Mg2 Zn3 24 26_556 51.61(5) ?
    Zn3 Mg2 Zn3 47_545 26_556 99.42(6) ?
    Zn3 Mg2 Zn3 22_545 26_556 144.54(16) ?
    Zn3 Mg2 Zn3 45 26_556 91.71(5) ?
    Zn3 Mg2 Zn3 . 26_556 52.79(6) ?
    Zn3 Mg2 Zn3 27 26_556 158.3(3) ?
    Ga1 Mg3 Ga1 9 5 52.48(12) ?
    Ga1 Mg3 Ga1 9 . 52.48(12) ?
    Ga1 Mg3 Ga1 5 . 52.48(12) ?
    Ga1 Mg3 Zn3 9 45 144.34(14) ?
    Ga1 Mg3 Zn3 5 45 92.77(6) ?
    Ga1 Mg3 Zn3 . 45 115.89(8) ?
    Ga1 Mg3 Zn3 9 37 92.77(6) ?
    Ga1 Mg3 Zn3 5 37 115.89(8) ?
    Ga1 Mg3 Zn3 . 37 144.34(14) ?
    Zn3 Mg3 Zn3 45 37 96.92(14) ?
    Ga1 Mg3 Zn3 9 41 115.89(8) ?
    Ga1 Mg3 Zn3 5 41 144.34(14) ?
    Ga1 Mg3 Zn3 . 41 92.77(6) ?
    Zn3 Mg3 Zn3 45 41 96.92(14) ?
    Zn3 Mg3 Zn3 37 41 96.92(14) ?
    Ga1 Mg3 Zn3 9 . 145.14(14) ?
    Ga1 Mg3 Zn3 5 . 115.72(8) ?
    Ga1 Mg3 Zn3 . . 93.42(6) ?
    Zn3 Mg3 Zn3 45 . 51.09(6) ?
    Zn3 Mg3 Zn3 37 . 119.2(2) ?
    Zn3 Mg3 Zn3 41 . 51.09(6) ?
    Ga1 Mg3 Al3 9 . 145.14(14) ?
    Ga1 Mg3 Al3 5 . 115.72(8) ?
    Ga1 Mg3 Al3 . . 93.42(6) ?
    Ga1 Mg3 Zn3 9 5 115.72(8) ?
    Ga1 Mg3 Zn3 5 5 93.42(6) ?
    Ga1 Mg3 Zn3 . 5 145.14(14) ?
    Zn3 Mg3 Zn3 45 5 51.09(6) ?
    Zn3 Mg3 Zn3 37 5 51.09(6) ?
    Zn3 Mg3 Zn3 41 5 119.2(2) ?
    Zn3 Mg3 Zn3 . 5 96.35(14) ?
    Al3 Mg3 Zn3 . 5 96.35(14) ?
    Ga1 Mg3 Zn3 9 9 93.42(6) ?
    Ga1 Mg3 Zn3 5 9 145.14(14) ?
    Ga1 Mg3 Zn3 . 9 115.72(8) ?
    Zn3 Mg3 Zn3 45 9 119.2(2) ?
    Zn3 Mg3 Zn3 37 9 51.09(6) ?
    Zn3 Mg3 Zn3 41 9 51.09(6) ?
    Zn3 Mg3 Zn3 . 9 96.35(14) ?
    Al3 Mg3 Zn3 . 9 96.35(14) ?
    Zn3 Mg3 Zn3 5 9 96.35(14) ?
    Ga1 Mg3 Mg3 9 37 149.30(7) ?
    Ga1 Mg3 Mg3 5 37 149.30(7) ?
    Ga1 Mg3 Mg3 . 37 149.30(7) ?
    Zn3 Mg3 Mg3 45 37 59.80(11) ?
    Zn3 Mg3 Mg3 37 37 59.80(11) ?
    Zn3 Mg3 Mg3 41 37 59.80(11) ?
    Zn3 Mg3 Mg3 . 37 59.37(11) ?
    Zn3 Mg3 Mg3 5 37 59.37(11) ?
    Zn3 Mg3 Mg3 9 37 59.37(11) ?
    Ga1 Mg3 Zn2 9 9 48.42(7) ?
    Ga1 Mg3 Zn2 5 9 95.93(15) ?
    Ga1 Mg3 Zn2 . 9 94.16(15) ?
    Zn3 Mg3 Zn2 45 9 147.23(14) ?
    Zn3 Mg3 Zn2 37 9 51.05(5) ?
    Zn3 Mg3 Zn2 41 9 94.19(6) ?
    Zn3 Mg3 Zn2 . 9 144.78(13) ?
    Al3 Mg3 Zn2 . 9 144.78(13) ?
    Zn3 Mg3 Zn2 5 9 96.79(6) ?
    Zn3 Mg3 Zn2 9 9 49.75(5) ?
    Mg3 Mg3 Zn2 37 9 100.90(12) ?
    Ga1 Mg4 Ga1 . 10 52.54(10) ?
    Ga1 Mg4 Ga1 . 9 52.54(10) ?
    Ga1 Mg4 Ga1 10 9 52.13(11) ?
    Ga1 Mg4 Zn2 . 10 96.72(12) ?
    Ga1 Mg4 Zn2 10 10 49.44(8) ?
    Ga1 Mg4 Zn2 9 10 94.87(15) ?
    Ga1 Mg4 Zn2 . 9 96.72(12) ?
    Ga1 Mg4 Zn2 10 9 94.87(15) ?
    Ga1 Mg4 Zn2 9 9 49.44(8) ?
    Zn2 Mg4 Zn2 10 9 113.55(18) ?
    Ga1 Mg4 Mg2 . 9 148.4(2) ?
    Ga1 Mg4 Mg2 10 9 149.83(13) ?
    Ga1 Mg4 Mg2 9 9 149.83(13) ?
    Zn2 Mg4 Mg2 10 9 100.43(14) ?
    Zn2 Mg4 Mg2 9 9 100.43(14) ?
    Ga1 Mg4 Zn3 . 41 92.58(14) ?
    Ga1 Mg4 Zn3 10 41 144.45(19) ?
    Ga1 Mg4 Zn3 9 41 115.25(10) ?
    Zn2 Mg4 Zn3 10 41 147.47(14) ?
    Zn2 Mg4 Zn3 9 41 96.10(6) ?
    Mg2 Mg4 Zn3 9 41 59.44(16) ?
    Ga1 Mg4 Zn3 . 18_455 92.58(14) ?
    Ga1 Mg4 Zn3 10 18_455 115.25(10) ?
    Ga1 Mg4 Zn3 9 18_455 144.45(19) ?
    Zn2 Mg4 Zn3 10 18_455 96.10(6) ?
    Zn2 Mg4 Zn3 9 18_455 147.47(14) ?
    Mg2 Mg4 Zn3 9 18_455 59.44(16) ?
    Zn3 Mg4 Zn3 41 18_455 52.26(10) ?
    Ga1 Mg4 Zn3 . 9 115.52(10) ?
    Ga1 Mg4 Zn3 10 9 144.38(14) ?
    Ga1 Mg4 Zn3 9 9 93.05(6) ?
    Zn2 Mg4 Zn3 10 9 144.22(19) ?
    Zn2 Mg4 Zn3 9 9 50.57(5) ?
    Mg2 Mg4 Zn3 9 9 59.83(9) ?
    Zn3 Mg4 Zn3 41 9 50.79(7) ?
    Zn3 Mg4 Zn3 18_455 9 97.44(14) ?
    Ga1 Mg4 Zn3 . 35 115.52(10) ?
    Ga1 Mg4 Zn3 10 35 93.05(6) ?
    Ga1 Mg4 Zn3 9 35 144.38(14) ?
    Zn2 Mg4 Zn3 10 35 50.57(5) ?
    Zn2 Mg4 Zn3 9 35 144.22(19) ?
    Mg2 Mg4 Zn3 9 35 59.83(9) ?
    Zn3 Mg4 Zn3 41 35 97.44(14) ?
    Zn3 Mg4 Zn3 18_455 35 50.79(7) ?
    Zn3 Mg4 Zn3 9 35 119.66(18) ?
    Ga1 Mg4 Zn2 . . 48.03(9) ?
    Ga1 Mg4 Zn2 10 . 94.86(14) ?
    Ga1 Mg4 Zn2 9 . 94.86(14) ?
    Zn2 Mg4 Zn2 10 . 118.44(10) ?
    Zn2 Mg4 Zn2 9 . 118.44(10) ?
    Mg2 Mg4 Zn2 9 . 100.4(2) ?
    Zn3 Mg4 Zn2 41 . 50.46(9) ?
    Zn3 Mg4 Zn2 18_455 . 50.46(9) ?
    Zn3 Mg4 Zn2 9 . 95.50(12) ?
    Zn3 Mg4 Zn2 35 . 95.50(12) ?
    Ga1 Mg4 Al2 . . 48.03(9) ?
    Ga1 Mg4 Al2 10 . 94.86(14) ?
    Ga1 Mg4 Al2 9 . 94.86(14) ?
    Mg2 Mg4 Al2 9 . 100.4(2) ?
_shelx_space_group_comment     ?
_shelx_hkl_file
;
   0  -2   0   38.60    7.20
   0  -2   0   35.10    6.30
   0   0  -2   19.90   12.50
   0   0  -2   42.40    7.10
   0   0   2   46.90   12.80
   0   2   0   37.30    7.20
   0   2   0   36.50    6.30
  -2  -1  -1  251.77   21.70
   1   2  -1  289.37   24.00
   1   2  -1  277.67   22.00
   1  -1   2  227.48   27.10
  -2   1   1  275.57   20.70
  -1  -2  -1  246.28   22.40
  -1  -2  -1  253.97   20.30
   2   1  -1  274.27   24.60
   2   1  -1  272.77   22.60
   1   1  -2  246.18   28.50
  -1  -1  -2  238.78   21.80
  -1  -1  -2  261.27   20.20
   2  -1   1  253.87   22.90
   2  -1   1  254.87   20.60
  -1   1   2  262.87   21.10
  -1   2   1  263.87   21.00
  -1   2   1  259.17   21.90
  -1   2  -1  274.07   22.10
  -2  -1   1  244.38   22.50
   1  -2  -1  247.38   21.60
   1  -2  -1  268.67   21.20
  -1  -2   1  250.87   23.60
   1  -1  -2  262.77   21.30
  -2   1  -1  247.38   20.30
  -1  -2   1  270.07   21.90
   1   1   2  268.97   22.50
   1   1   2  250.67   20.10
  -2  -1   1  284.07   25.30
   1   2   1  272.87   22.90
   1   2   1  267.17   20.40
   2  -1  -1  259.47   20.70
  -1  -1   2  253.47   28.60
  -1   1  -2  266.77   27.30
   2   1   1  262.87   22.00
  -2  -2   0  194.88   17.90
  -2   0  -2  135.29   22.80
  -2   2   0  175.78   16.20
   0  -2  -2  173.28   18.20
   0  -2  -2  193.78   16.20
   0  -2   2  171.58   23.60
   0  -2   2  172.18   18.50
   0   2  -2  189.38   18.60
   0   2   2  190.08   15.90
   2  -2   0  177.08   16.30
   2   0  -2  176.88   16.40
   2   0   2  141.39   23.20
  -2  -2  -2  241.18   25.60
   2  -2   2  295.87   29.50
   2   2  -2  281.37   35.70
  -2   2   2  272.57   23.70
  -2   2  -2  304.97   30.40
   2  -2  -2  251.67   23.30
  -2  -2   2  265.07   32.20
  -2  -2   2  330.97   27.50
   2   2   2  266.97   26.00
   3   1   0  708.33   52.59
   0   3  -1  729.43   53.79
   0   3   1  692.53   53.89
   0   3   1  771.42   52.89
   1   0  -3  734.03   60.49
   1   0  -3  711.33   52.99
   1   0   3  653.63   60.69
   3  -1   0  682.33   51.49
   0  -3  -1  708.83   53.79
   0  -3  -1  714.03   52.59
   0  -3   1  741.33   52.69
  -1   0  -3  787.62   61.09
  -1   0  -3  705.63   52.29
  -1   0   3  727.63   61.19
  -1   0   3  689.63   52.79
  -3   1   0  678.73   51.39
  -3  -1   0  691.83   52.49
   3   0  -1  142.49   18.80
   3   0  -1  170.38   14.90
   1  -3   0  128.59   17.00
   0   1  -3  182.98   27.60
   0   1   3  149.59   16.90
  -3   0   1  155.08   14.60
  -1  -3   0  172.38   16.60
  -1   3   0  145.29   16.30
   0  -1  -3  145.49   15.80
   0  -1   3  204.48   29.80
   1  -3   2  180.28   24.30
   1  -3   2  151.48   17.60
   1   3  -2  188.28   25.00
   1   3  -2  181.58   21.00
  -3  -2  -1  142.49   19.00
  -2   1   3  153.48   18.20
  -1  -3  -2  203.88   20.80
   2   1  -3  151.98   19.20
  -1   3   2  167.38   21.10
  -1   3   2  181.88   17.80
   3  -2   1  144.39   17.00
  -3   2   1  151.58   16.50
  -1  -3  -2  137.19   16.40
  -1   3  -2  150.28   17.40
   1  -3  -2  175.58   20.10
   3  -2  -1  134.69   17.10
   2  -1  -3  180.48   18.90
  -1  -3   2  187.78   19.70
  -2   1  -3  186.28   26.80
   1   3   2  187.68   20.10
   1   3   2  157.18   17.90
   3   2   1  166.28   21.80
   1  -3  -2  158.68   17.70
  -1  -3   2  165.88   23.80
  -3  -2   1  208.98   20.40
  -2   3   1  787.02   56.89
  -3  -1  -2  807.72   59.79
   3   1  -2  741.13   62.09
   3   1  -2  803.62   59.49
   3   1  -2  753.32   56.49
   1   2  -3  717.33   65.39
   1   2  -3  777.42   59.39
  -2  -3  -1  766.02   58.39
  -2  -3  -1  777.92   55.79
   3  -1   2  763.72   60.09
   2  -3   1  744.23   57.39
   2   3  -1  706.03   57.69
  -1   2   3  813.22   56.79
  -3   1   2  772.42   56.39
   1  -2   3  702.63   63.89
  -3  -1  -2  722.83   56.49
  -1  -2  -3  829.12   55.79
  -1  -2  -3  868.81   58.29
   2   3   1  754.02   55.59
   3   1   2  782.92   58.59
   2   3   1  759.32   58.99
   1  -2  -3  733.03   56.59
   3  -1  -2  727.83   56.19
  -2  -3   1  725.93   58.49
  -2  -3   1  746.23   57.59
  -2   3  -1  712.13   56.89
   2  -3  -1  756.12   56.79
   2  -3  -1  747.53   56.69
  -1  -2   3  795.22   65.49
  -1   2  -3  705.23   64.29
  -3  -3   0  290.47   28.50
  -3   0  -3  333.27   36.70
  -3   0   3  303.37   27.80
  -3   3   0  309.97   26.70
   0  -3  -3  292.37   29.70
   0  -3  -3  305.97   26.50
   0  -3   3  302.07   37.60
   0   3  -3  338.47   38.60
   0   3  -3  302.07   30.20
   0   3   3  329.57   30.90
   0   3   3  316.17   26.50
   3  -3   0  274.77   26.70
   3   0  -3  273.87   38.90
   3   0  -3  287.97   27.00
   3   0   3  309.97   37.90
   3   3   0  340.17   31.20
  -3  -3  -2    3.90   13.10
   2   3  -3    8.70   20.90
   2   3  -3   21.70   14.70
  -3  -2  -3    8.00   39.60
  -3  -2  -3   -5.50   12.10
   3   2  -3    7.40   15.60
   2  -3   3  -27.30   19.20
  -2   3   3    3.10    9.60
   3   3  -2  -32.90   17.50
  -3   2   3   -4.40    9.50
   3  -2   3   18.90   18.80
   3   2  -3   20.30   23.70
  -3   3   2   11.50    9.20
  -2  -3  -3   11.70   13.80
  -2  -3  -3    3.90    7.80
   3  -3   2   11.10   16.50
   3   3  -2  -12.80   13.50
   2  -3  -3   28.00   14.60
   2  -3  -3   20.50   10.50
  -2   3  -3   20.20   20.90
  -3  -3   2   -2.90   19.10
  -3  -3   2  -13.50   12.40
   2   3   3   -0.60   12.80
   2   3   3  -10.60    8.60
   3  -3  -2    6.80   13.00
   3  -3  -2   35.00   11.10
  -2  -3   3    9.10   13.90
   3  -2  -3   15.50    9.90
  -3  -2   3  -25.70   22.60
  -3   3  -2   20.60   10.40
   3   2   3    4.80   12.90
  -3   2  -3   28.90   21.10
   3   3   2   12.50   14.70
   0  -4   0  565.14   44.30
   0  -4   0  548.65   43.60
   0   0  -4  557.34   54.89
   0   0  -4  540.35   43.10
   0   0   4  531.85   55.49
   0   4   0  536.95   44.70
   0   4   0  559.44   43.50
  -2   0   4  124.49   17.80
   0  -4  -2  107.39   19.00
   0  -4  -2  134.49   17.10
   0  -4   2  161.28   24.10
   0  -4   2  118.89   18.50
   0   4  -2  139.39   17.50
   0   4   2  146.39   18.20
   0   4   2  108.69   15.60
   2   0  -4  142.39   29.40
   2   0  -4  121.09   18.60
   2   0   4  119.89   29.80
   4  -2   0  150.98   16.50
   4   2   0  131.09   18.50
  -2   0  -4  170.18   29.90
  -4  -2   0  138.09   19.80
   4   1  -1   83.49   13.30
  -4  -1  -1   34.60   10.10
  -4   1   1   49.80    9.20
  -1  -4  -1   37.90   13.80
  -1  -4  -1   29.20    9.70
   1   4  -1   75.89   14.20
   1   4  -1   57.39   13.20
  -1  -1  -4   83.19   23.20
  -1  -1  -4   53.39   14.30
  -1  -1  -4   27.10   10.40
  -1   1   4   45.50   11.60
   1  -4   1   51.99   11.30
   1  -4   1   50.69   11.90
   1   1  -4   52.59   26.30
   1  -1   4   71.79   25.90
  -1   4   1   40.20   11.10
  -1   4   1   54.49   13.20
   1   4   1   40.30   15.00
   1  -4  -1   64.99   13.80
   1   4   1   41.50   10.20
  -1   4  -1   57.49   12.60
  -1   4  -1   53.19   12.30
   1  -1  -4   43.20   12.20
  -1  -1   4   38.70   27.00
   1  -4  -1   57.29   11.20
  -1   1  -4   23.40   24.60
   1   1   4   39.40   10.50
  -1  -4   1   50.29   12.40
   4  -1  -1   54.89    9.30
  -4  -1   1   67.39   13.80
  -4  -3  -1   29.10   13.70
  -4   3   1   18.90   10.00
  -3  -1  -4   18.00   25.90
  -1   4   3    9.20   14.30
  -1   4   3   33.70   11.40
   4  -3   1    0.40   10.30
   4   3  -1   14.50   13.80
   3  -1   4   24.80   24.40
   3   1  -4   -0.40   26.30
   3   1  -4   -5.20   11.80
  -3   1   4   13.90   11.50
  -1  -4  -3    3.20   15.40
  -1  -4  -3    6.10    9.40
   1  -4   3   25.40   12.40
   1  -4   3   10.10   18.60
   1   4  -3   -6.40   23.70
  -3  -1  -4  -20.40   12.70
   1   4  -3  -26.40   14.00
   1   4   3   11.60    9.70
   3   1   4    4.50   15.40
  -3  -1   4   72.69   28.00
  -1  -4   3   -7.60   13.90
   4   3   1    6.70   15.30
  -4  -3   1   -2.50   13.30
   3   1   4   42.30   24.70
  -4   3  -1   20.30   10.10
  -1   4  -3   13.90   22.50
  -1   4  -3   10.50   11.90
   3  -1  -4    2.60   12.70
  -3   1  -4  -11.70   23.20
   4  -3  -1   13.20    9.90
   1  -4  -3   30.50   11.60
   1  -4  -3   12.30   15.20
  -1  -4   3   40.80   23.90
   1   4   3  -17.30   14.20
   0  -2  -4  393.56   33.80
   0  -2  -4  430.16   38.90
   0  -2   4  448.76   48.60
   2   4   0  391.46   37.60
  -2  -4   0  378.96   36.10
   0   2   4  408.16   34.20
   2   4   0  416.36   34.50
   0   2  -4  321.87   49.00
  -4   0  -2  420.96   36.40
  -4   0   2  419.56   33.50
  -2   4   0  381.76   36.00
  -2   4   0  473.25   34.80
   2  -4   0  458.05   34.90
   2  -4   0  428.96   35.10
   4   0  -2  375.96   33.40
  -2  -4  -2    0.50   14.20
   4  -2   2   14.60   16.10
   2   4  -2   -4.70   20.50
   2   4  -2   15.70   13.70
  -4  -2  -2    3.60   12.60
   2  -2   4   26.00   24.70
   4   2  -2  -18.30   20.60
   4   2  -2    1.20   14.30
  -2   4   2   12.40   12.60
  -2   4   2   31.30   10.50
  -2   2   4   -2.30   10.50
  -2  -2  -4  -21.20   22.90
  -2  -2  -4   -3.20   13.10
  -2  -2  -4   18.90    9.40
   2  -4   2   25.60   18.20
   2   2  -4   -6.90   26.60
  -2  -4  -2    8.50    9.10
  -2   4  -2   45.30   13.60
   2  -4  -2   15.00   13.00
   2  -4  -2   -2.90   10.50
   2  -2  -4   16.20   10.90
  -4   2  -2    9.80    8.80
   4   2   2   23.70   15.20
  -2   2  -4  -26.90   24.10
   2   2   4   19.70    9.00
  -4  -2   2  -17.50   18.70
  -4  -2   2   -4.40   14.90
  -2  -4   2   32.80   18.00
  -2  -4   2  -11.70   12.40
   2   2   4   25.00   14.70
   2   4   2   -6.00   14.60
   2   4   2   10.80    9.40
  -2  -2   4    2.70   27.60
   4   1  -3  -11.50   16.70
   1   3  -4   42.20   26.00
   1   3  -4   21.60   17.20
   4   1  -3   -0.90   10.90
   4   1  -3   19.80   25.90
   4  -1   3   22.90   21.20
  -1   3   4   15.80   10.30
   3   4  -1   10.20   15.00
  -3  -4  -1   37.40   14.80
  -4   1   3   -0.10   11.00
  -4  -1  -3   17.30   23.70
  -4  -1  -3   24.80   12.00
  -3   4   1   11.60   10.70
   3  -4   1   18.70   12.20
  -1  -3  -4   18.40   15.30
  -1  -3  -4   25.30    9.90
   1  -3   4  -35.00   21.50
  -1   3  -4  -17.70   25.40
  -1   3  -4    5.60   15.40
  -1  -3   4  -26.70   26.60
   3   4   1    1.00   16.10
   3   4   1   24.00    9.90
   1  -3  -4   26.10   16.60
   1  -3  -4   20.40   11.50
  -3   4  -1   30.40   11.70
   4   1   3    1.10   21.00
   4   1   3   26.30   13.80
   1   3   4   17.10   15.20
   1   3   4   25.80   10.10
   3  -4  -1   -6.40   12.10
   3  -4  -1    9.10   11.50
   4  -1  -3    7.80   11.00
  -4   1  -3   -6.50   19.80
  -3  -4   1   17.00   14.80
  -3  -4   1    6.90   14.10
  -4  -3  -3  511.35   47.80
   3   4  -3  589.34   56.69
   3   4  -3  548.15   49.90
   3  -3   4  480.15   57.89
  -4   3   3  571.14   44.60
   3   3  -4  577.94   62.69
   3   3  -4  465.05   51.49
   4  -3   3  647.54   54.89
   4   3  -3  640.44   58.29
   4   3  -3  514.05   50.49
   3  -4   3  650.23   54.99
  -3   3   4  525.05   45.50
  -3   4   3  561.44   45.10
  -3  -4   3  551.64   57.49
  -4  -3   3  528.05   58.99
  -3   4  -3  544.85   47.90
   3  -4  -3  520.55   47.00
  -3  -4   3  527.15   49.90
   3  -3  -4  523.45   46.10
   3  -4  -3  488.05   49.40
  -4  -3   3  501.85   51.09
   4  -3  -3  500.35   45.30
  -3  -3   4  552.74   62.59
  -3   3  -4  487.15   58.39
   4   3   3  508.45   50.29
  -4  -4   0   99.09   19.20
  -4   0  -4   87.89   28.10
  -4   0   4   81.19   17.30
  -4   4   0   81.89   15.30
   0  -4   4   74.69   29.00
   0   4  -4   42.10   31.20
   0   4  -4   95.09   20.00
   4  -4   0   92.09   16.80
   4   0  -4  150.98   34.10
   4   0  -4   83.59   17.00
   4   0   4   94.59   29.80
   4   4   0   86.79   20.60
  -4  -4  -2  -18.50   19.40
   4   2  -4   -4.10   32.50
   4   2  -4    9.30   22.10
  -4  -2  -4   64.29   18.60
   4   4  -2   42.90   23.70
   4   4  -2   33.40   17.80
  -4   2   4   39.00   14.20
  -2  -4  -4   35.40   20.00
  -4   4   2   13.00   12.70
  -2   4   4   11.00   13.30
   4  -4   2   44.80   15.60
   2   4  -4  -16.50   28.60
   2   4  -4   -4.00   19.60
   2  -4  -4    0.00   19.90
   2  -4  -4   21.40   15.00
   2   4   4   21.20   18.90
   2   4   4   43.00   12.00
   4  -4  -2   21.40   16.90
   4  -4  -2   19.90   13.70
  -2  -4   4   -9.30   30.90
  -4  -4   2   42.50   24.80
  -4  -4   2   64.79   19.30
   4   2   4   38.10   18.00
  -4   4  -2   52.49   14.60
  -4  -2   4    1.50   30.20
   4   4   2  -18.40   21.60
  -4  -4  -4  194.58   41.40
   4  -4   4  330.87   54.49
   4   4  -4  345.07   46.30
   4   4  -4  247.08   34.80
  -4   4   4  263.37   31.90
   4  -4  -4  283.77   42.30
   4  -4  -4  219.18   33.00
  -4   4  -4  253.07   37.60
  -4  -4   4  304.07   48.70
   4   4   4  266.07   35.40
   0   5  -1  273.57   30.60
   0   5  -1  258.27   29.40
   0   5   1  275.07   31.90
   0   5   1  288.37   27.70
   1   0  -5  302.47   46.30
   1   0  -5  261.67   28.80
   1   0   5  333.47   49.20
   5  -1   0  268.37   24.50
   5   1   0  289.17   28.40
   0  -5   1  268.67   28.90
  -5   1   0  265.17   25.90
   0  -5  -1  320.27   31.90
   0  -5  -1  284.87   28.40
  -5  -1   0  279.37   28.50
  -3   0   5 1428.66  106.99
   5   3   0 1472.35  108.69
  -3   0  -5 1483.55  118.19
  -3   0  -5 1372.66  107.19
  -3   0  -5 1472.15  105.29
   3   0  -5 1531.65  120.09
   0   5  -3 1552.94  107.59
   0   5   3 1423.86  108.59
   0   5   3 1460.45  106.39
   5  -3   0 1433.96  105.59
   3   0  -5 1468.05  107.59
   3   0   5 1428.66  120.69
  -5  -3   0 1441.56  107.59
  -5   3   0 1389.56  104.99
   0  -5  -3 1411.76  109.59
   0  -5  -3 1331.07  106.19
   0  -5   3 1510.65  114.19
   0  -5   3 1535.65  107.19
   0   1  -5   -1.30   29.30
  -1  -5   0   14.70   14.00
  -1  -5   0   20.90   12.30
   0   1   5   26.20   11.90
   1  -5   0   32.10   14.50
   1  -5   0    5.60   12.20
  -5   0   1    7.00    9.30
   1   5   0  -18.00   14.90
   1   5   0    4.70   11.50
  -1   5   0    6.90   14.10
  -1   5   0   23.90   12.20
   0  -1  -5   24.10   28.00
   0  -1  -5    0.90   11.30
   0  -1   5   24.40   30.30
   5   0  -1   -1.40   13.60
   5   0  -1   -2.50    8.80
   2   1  -5  215.38   38.20
  -5   2   1  117.19   16.30
  -1   5   2  140.59   20.70
  -2   1   5  143.59   19.70
   2   1  -5   91.59   20.40
   5  -2   1  119.19   18.80
   5   2  -1  141.19   20.40
  -1  -5  -2  138.19   22.90
  -1  -5  -2  133.69   18.40
   1  -5   2  142.39   28.70
  -5  -2  -1  152.58   19.50
   2  -1   5  174.08   37.20
  -1   5   2  113.39   17.70
   1   5  -2  165.68   21.80
   1  -5   2  163.78   19.60
   5  -2  -1  146.89   17.70
   1  -5  -2  145.69   22.10
   1  -5  -2  150.88   19.40
  -1  -5   2  135.09   27.40
  -1  -5   2  151.98   21.00
  -2   1  -5  123.29   34.50
  -5  -2   1  139.09   21.50
  -5   2  -1  116.79   15.80
   1   5   2  139.19   18.40
   2  -1  -5  184.88   37.40
   2  -1  -5  132.49   21.30
   5   2   1  187.48   22.70
  -1   5  -2  138.09   20.50
  -1   5  -2  151.38   21.70
  -2  -1   5  144.09   38.00
  -1   5   4  232.68   27.90
   1   5  -4  210.28   28.20
  -1   5   4  156.78   22.90
  -4  -1  -5  204.48   25.90
  -1  -5  -4  216.28   25.60
   5   4  -1  170.18   28.00
   1   5  -4  145.99   39.60
  -5   4   1  162.88   24.80
   4  -1   5  200.48   41.50
  -5  -4  -1  219.08   27.60
  -4   1   5  148.39   23.40
  -4  -1  -5  190.98   39.50
   5   4   1  165.88   28.90
   4  -1  -5  178.88   29.70
   4   1   5  188.88   42.10
  -5  -4   1  180.98   28.30
  -1  -5   4  231.38   43.50
  -1  -5   4  191.58   29.50
   1  -5  -4  193.38   33.80
   1  -5  -4  166.28   25.80
  -4   1  -5  253.27   42.30
   1   5   4  213.18   24.70
   5  -4  -1  139.29   22.90
  -1   2   5   94.89   15.10
  -2  -5  -1  122.89   21.50
   1   2  -5   71.29   36.50
  -5   1   2   75.99   14.50
  -2  -5  -1   81.69   16.10
   5   1  -2   59.49   19.20
  -1  -2  -5   99.79   22.00
  -1  -2  -5   94.59   15.40
   2   5  -1   98.59   19.60
   2   5  -1  100.89   18.70
   2  -5   1  103.39   16.20
   2  -5   1   99.89   18.30
   5  -1   2   65.59   20.30
  -1  -2  -5  107.19   31.10
  -2   5   1  107.79   17.50
   1  -2   5   91.49   33.40
   5   1  -2   68.99   14.20
  -2   5   1  116.79   17.30
   5   1   2  105.89   19.40
   2   5   1   92.39   20.90
   2   5   1   91.59   15.70
  -2   5  -1   87.49   16.60
  -1  -2   5  104.49   37.30
  -2  -5   1   98.29   22.10
   1   2   5   86.29   14.60
   1  -2  -5   75.89   16.70
  -2  -5   1  105.39   18.30
  -2   5  -1   76.49   16.90
  -1   2  -5   87.19   32.70
   2  -5  -1  129.89   19.00
   2  -5  -1   94.09   17.70
   5  -1  -2   83.79   15.00
  -5   3   2 7263.97  516.25
  -3  -2  -5 7386.46  523.45
  -3  -2  -5 7092.89  517.45
  -3  -2  -5 7266.17  514.65
   2  -5   3 7299.87  522.35
   3  -2   5 7419.66  526.05
  -3   2   5 7758.02  517.25
   3   2  -5 7425.76  525.75
   3   2  -5 7406.16  517.95
  -2  -5  -3 7336.57  518.55
  -2  -5  -3 7244.58  515.55
   2   5  -3 7511.05  521.95
   2   5  -3 7207.68  517.75
  -2   5   3 7603.34  517.55
   5  -3   2 7237.28  516.05
   5   3  -2 7197.78  517.65
   5  -3   2 7242.38  519.55
  -5  -3  -2 7419.46  517.15
  -2   5   3 7309.87  516.75
  -5  -3   2 7004.60  518.95
  -5  -3   2 7353.96  518.35
   2   5   3 7236.98  518.35
   2   5   3 7647.44  515.65
  -3   2  -5 7303.27  524.55
   3  -2  -5 7583.84  517.25
  -3  -2   5 7383.26  527.35
  -2   5  -3 7161.78  518.55
   2  -5  -3 7626.84  517.15
   2  -5  -3 7305.27  517.55
   5   3   2 7442.75  517.85
   3   2   5 7599.74  517.35
   3   2   5 7395.26  514.95
   5  -3  -2 7262.07  516.25
  -2  -5   3 7244.58  522.35
  -2  -5   3 7532.45  517.85
  -5   3  -2 7103.29  515.45
  -3   5   0 7260.47  515.85
   0  -3   5 7444.36  526.05
   0  -3  -5 7373.26  517.45
   3   5   0 7191.18  517.15
   3   5   0 7265.77  515.15
  -5   0   3 7421.76  515.25
  -3  -5   0 7310.67  516.55
   0  -3  -5 7299.97  515.15
  -5   0  -3 7578.14  517.35
   0   3  -5 7481.05  524.55
   0   3   5 7477.05  515.25
   3  -5   0 7328.77  516.15
   5   0   3 7084.79  518.45
   5   0  -3 7308.97  515.05
  -5  -2  -3   38.40   17.60
   5   2  -3   91.29   30.80
  -5   2   3   35.40   14.70
   5  -2   3   42.50   25.30
   2  -3   5   47.70   37.60
   2   3  -5   58.59   37.40
   2   3  -5   62.99   22.90
  -2  -3  -5  -12.80   21.40
  -2  -3  -5   40.30   12.80
   3   5  -2   44.70   20.40
  -3  -5  -2    9.60   21.80
  -3  -5  -2   25.10   12.90
   5  -2  -3   39.50   14.50
  -3  -5   2   30.10   23.80
  -3  -5   2   24.90   20.10
  -3   5  -2   57.59   16.50
   3   5   2   24.70   21.70
   3   5   2   55.29   13.90
  -2  -3   5   85.39   37.40
  -2   3  -5   29.90   33.10
  -5   2  -3   13.30   12.10
   5   2   3   17.30   20.30
   2   3   5   31.40   13.20
   2   3   5  -10.00   20.80
  -3   5   4 4021.90  283.87
   4  -3   5 3966.00  300.77
   4   3  -5 3878.41  293.37
   4   3  -5 4010.60  287.37
  -4  -3  -5 3788.52  289.97
  -4  -3  -5 3992.00  285.57
   5  -4   3 4178.28  289.67
   5   4  -3 4083.99  287.67
   5   4  -3 3868.31  285.67
   3  -5   4 3897.01  291.37
   3   5  -4 3973.30  291.17
  -3  -5  -4 4006.10  286.47
  -3  -5  -4 4081.19  281.57
  -5   4   3 4190.58  283.67
  -4   3   5 3985.20  283.97
   3   5  -4 3859.41  285.97
  -5  -4  -3 3683.63  286.77
   3  -5  -4 3756.62  287.87
   4  -3  -5 3939.51  283.77
   5   4   3 4025.00  286.07
  -5   4  -3 4069.19  283.27
   3  -5  -4 3959.80  284.07
   3   5   4 4128.49  286.17
   3   5   4 4216.48  281.57
  -5  -4   3 3860.21  286.37
  -3  -5   4 4087.99  294.37
  -3  -5   4 3918.51  286.27
   4   3   5 4093.69  285.37
  -5  -4   3 4008.60  290.17
   5  -4  -3 4433.66  284.97
  -3   5  -4 3873.31  285.87
  -4  -3   5 4038.10  297.37
  -4   3  -5 3688.43  291.97
  -4   5   1  -16.90   13.40
  -1   4   5  -27.60   14.20
   4   5  -1   -9.00   21.00
  -5   1   4   -6.40   14.60
   4  -5   1   45.00   17.20
   5   1  -4  -11.20   35.00
   5   1  -4  -20.90   23.30
   5   1  -4   -6.30   15.20
   1   4  -5  -22.30   34.00
   1   4  -5    2.50   22.40
   5  -1   4   -4.40   29.20
  -4  -5  -1   65.19   39.10
  -5  -1  -4  -29.90   26.90
   5   1   4  -43.30   19.00
  -5   1  -4  -57.69   26.00
   4   5   1  -16.90   21.20
   5   1   4  -43.60   28.60
   4  -5  -1  -12.40   15.80
  -4  -5   1    1.40   20.50
  -4   5  -1   37.60   14.90
   4   5   1   -5.80   13.40
  -1  -4   5  -82.39   35.90
  -1   4  -5  -20.30   36.90
  -1   4  -5  -12.50   20.00
   5  -1  -4  -12.10   15.20
   1  -4  -5    6.40   15.90
   3  -4   5  958.10   93.49
   4  -5   3 1042.40   87.79
   4   5  -3 1117.49   82.09
  -3  -4  -5  981.50   85.99
   5   3  -4  953.30   92.69
   5   3  -4  948.91   84.09
  -3   4   5 1019.50   78.29
   3   4  -5  938.61   95.79
   3   4  -5 1104.49   84.59
  -5  -3  -4  890.81   85.99
  -5   3   4  908.51   77.59
  -4   5   3  981.50   77.59
  -3  -4  -5 1010.60   75.19
  -5  -3  -4  996.10   80.89
   5   3   4  984.50   82.69
  -4  -5   3 1091.89   90.29
   5  -3  -4  957.30   78.79
  -4  -5   3 1064.49   82.49
  -3  -4   5  997.60  101.29
  -3   4  -5 1077.19   94.79
   3  -4  -5  862.81   89.99
   3  -4  -5  950.40   78.29
   4  -5  -3  982.70   79.69
   4  -5  -3 1004.20   78.99
   3   4   5 1017.30   83.59
   3   4   5 1046.40   74.89
  -4   5  -3  991.20   79.29
  -5  -3   4  972.50   93.29
   4   5   3 1130.29   84.99
  -5  -5   0   64.69   22.50
  -5   0  -5   33.40   34.00
  -5   0   5   78.99   19.00
  -5   5   0   44.60   17.30
   0  -5   5   57.89   39.00
   0   5  -5  -23.10   38.20
   0   5  -5   42.50   24.20
   5  -5   0    7.10   24.80
   5   0  -5  101.29   42.30
   5   5   0   66.49   25.40
   5   5   0    7.70   17.90
  -5  -5  -2  252.77   35.40
   5  -5   2  303.37   37.00
  -5  -2  -5  272.67   42.40
  -5  -2  -5  256.47   32.50
   5   2  -5  201.48   50.49
   5   2  -5  164.78   35.70
   5   2  -5  227.58   31.70
   2  -5   5  230.98   46.80
  -5   2   5  223.08   29.40
   5  -2   5  213.68   48.80
  -5   5   2  236.28   30.50
  -2  -5  -5  246.08   35.60
  -2  -5  -5  238.88   30.10
   2   5  -5  227.28   34.60
   5   5  -2  253.27   34.90
   2   5  -5  225.48   49.60
  -2   5   5  218.18   32.30
  -2  -5   5  290.07   53.79
  -2   5  -5  270.77   49.60
   2  -5  -5  245.18   35.10
  -5   2  -5  211.48   44.60
  -5  -5   2  218.08   38.90
  -5  -5   2  266.07   38.00
   2   5   5  323.97   36.50
   2   5   5  241.28   29.10
   2  -5  -5  275.37   33.10
   5  -5  -2  230.78   34.70
   5  -5  -2  265.97   33.50
   5  -2  -5  249.58   31.40
  -5   5  -2  203.08   31.80
   5   2   5  314.47   35.10
   5   5   2  191.58   35.70
  -5  -5  -4   49.50   25.60
   4  -5   5   56.29   32.30
  -5  -4  -5   63.99   37.10
  -5  -4  -5   39.00   29.20
   5   5  -4   16.10   40.10
   5   5  -4   24.00   29.70
   4   5  -5   63.69   45.60
   4   5  -5  -34.10   29.90
  -4  -5  -5   15.30   15.40
  -5   4   5   45.70   21.70
   5   4  -5  -25.70   43.50
   5   4  -5   13.90   31.90
   5  -5   4   22.70   30.10
  -4   5   5   -0.20   21.00
  -4  -5  -5   37.80   24.20
   5  -4   5   46.40   40.40
  -4  -5   5  -89.19   92.39
   4  -5  -5   25.40   26.40
   4  -5  -5   42.20   19.80
  -5   4  -5   28.10   24.20
   4   5   5   16.00   29.10
   4   5   5   10.10   13.80
  -5   5  -4   35.10   22.00
   5  -4  -5   30.10   18.80
  -5  -5   4   42.10   43.80
  -5  -5   4   42.80   26.60
  -4   5  -5    3.80   26.10
   5   4   5   65.59   30.40
  -5  -4   5  -19.80   51.59
   5   5   4    6.30   30.60
   0  -6   0 9950.80  678.93
   0  -6   0 9655.13  679.23
   0   0  -6 9575.04  687.93
   0   0  -6 9391.96  678.43
   0   0   6 9999.00  690.53
   0   6   0 9661.93  679.53
   0   6   0 9540.25  678.73
   2   0  -6  -71.19   35.50
   2   0  -6   13.00   19.80
   2   0   6   64.89   37.60
   6   2   0  -23.60   18.90
   0   6  -2  -27.20   18.80
   0   6  -2  -18.30   18.40
   0   6   2   48.30   20.30
   0   6   2   25.50   15.70
  -6  -2   0   -7.10   17.60
  -2   0  -6  -37.50   36.20
  -2   0  -6  -14.20   14.40
   0  -6  -2   52.99   21.10
   0  -6  -2    9.10   15.30
   0  -6   2   25.80   22.60
   0   6   4  600.94   50.29
   4   0  -6  637.04   78.49
   4   0  -6  632.04   53.69
   4   0   6  585.64   78.39
   0   6   4  557.04   57.39
   0  -6  -4  562.64   57.89
   0  -6   4  592.04   66.89
   0  -6   4  515.15   54.49
   0   6  -4  575.14   53.29
   6   4   0  572.74   58.49
  -6   4   0  539.15   48.40
  -4   0  -6  625.14   70.59
  -4   0  -6  532.25   52.69
  -4   0  -6  574.24   48.70
  -4   0   6  615.04   51.79
   6  -4   0  604.64   51.19
  -6  -1  -1   88.39   18.90
  -1   6   1   59.29   21.00
  -1   6   1  106.79   18.40
   1  -6   1   90.49   21.10
  -6   1   1  118.99   15.40
   1   6  -1   75.09   19.10
  -1  -1  -6  194.18   43.80
   1  -1   6  101.29   45.50
   1   1  -6  128.79   41.00
   1   1  -6   89.69   21.70
   1  -6   1  110.29   19.40
   1   6  -1   63.79   22.20
   6   1  -1   93.19   19.20
  -6  -1   1  114.99   22.60
   6  -1  -1   93.29   15.50
  -1  -6   1  106.49   21.80
   1  -6  -1   91.49   22.80
   1  -6  -1   84.59   20.20
  -1   6  -1   73.59   20.10
  -1   6  -1   56.99   18.40
  -1  -1   6   58.79   45.80
  -1   1  -6   82.59   40.20
   6   1   1   89.09   22.00
   3   1  -6 5597.44  400.36
   3   1  -6 5742.93  389.96
  -6  -3  -1 5599.34  388.36
  -6   3   1 5227.98  386.76
  -1  -6  -3 5638.04  390.96
  -1  -6  -3 5636.24  387.86
   6   3  -1 5215.58  388.66
   3  -1   6 5713.23  401.76
   1  -6   3 5674.93  395.56
   1  -6   3 5481.75  387.46
  -1   6   3 5302.37  389.36
  -1   6   3 5434.96  388.16
   6  -3   1 5356.06  386.96
   1   6  -3 5356.36  389.36
  -3   1   6 5462.55  388.86
  -3  -1  -6 5377.66  397.36
  -3  -1  -6 5338.57  388.96
  -3  -1  -6 5262.77  386.36
  -3   1  -6 5564.34  398.46
  -6   3  -1 5392.46  386.46
   3  -1  -6 5458.65  399.26
   3  -1  -6 5689.03  389.06
   6   3   1 5524.05  389.26
   1   6   3 5609.44  390.46
   1   6   3 5925.21  388.06
  -1  -6   3 5691.03  389.26
  -6  -3   1 5520.05  389.26
  -1   6  -3 5574.04  388.46
  -1   6  -3 5569.54  390.86
   6  -3  -1 5192.98  386.96
  -1  -6   3 5397.46  395.36
   1   6  -5  200.68   33.50
   1   6  -5   96.59   48.50
   1  -6   5  185.48   41.50
   5   1  -6  212.98   55.69
   5   1  -6  227.18   29.30
  -1   6   5  210.08   29.00
  -6  -5  -1  217.48   31.60
  -6   5   1  196.28   27.10
  -1  -6  -5  233.28   33.90
  -1  -6  -5  252.87   33.00
  -5  -1  -6  259.77   38.40
  -1   6   5  214.28   35.10
  -5   1   6  191.88   29.80
   5  -1   6  222.28   57.39
  -5  -1  -6  275.27   48.20
   6   5  -1  195.08   35.80
   1   6   5  167.68   26.50
  -1   6  -5  242.98   36.20
  -1   6  -5  217.18   48.60
   1  -6  -5  221.08   28.10
   1   6   5  225.38   34.30
   5   1   6  214.08   52.39
   1  -6  -5  187.58   31.90
  -1  -6   5  163.58   43.90
  -1  -6   5  207.88   36.10
  -5   1  -6  205.68   47.30
   5  -1  -6  176.38   53.79
   5  -1  -6  198.28   28.30
   6   5   1  209.38   36.50
   6  -5  -1  209.78   29.90
  -2  -6   0   -0.90   22.10
   0   2   6   -5.30   14.30
   2  -6   0   19.80   17.30
   2  -6   0   15.50   20.40
   2   6   0   14.70   21.70
   2   6   0  -21.80   15.90
   6   0  -2   16.70   19.70
   6   0  -2   24.20   13.10
  -2   6   0   53.99   17.60
  -2   6   0    7.50   14.90
   0  -2  -6    4.40   36.90
   0  -2  -6   30.40   15.80
   0  -2   6  -73.49   43.30
   0   2  -6   26.40   40.30
   6   2  -2  234.88   26.90
  -2  -6  -2  204.08   29.00
  -2  -2  -6  239.18   44.50
  -2  -2  -6  269.17   33.00
  -2  -2  -6  211.38   28.50
   2   6  -2  228.08   30.80
  -2   2   6  201.08   29.90
  -2   6   2  250.37   33.10
  -2   6   2  185.68   29.40
   6   2  -2  224.08   29.70
   2  -6   2  274.87   27.80
  -2  -6  -2  273.27   38.50
  -6   2   2  169.08   26.50
   2  -2   6  230.18   68.79
   6  -2   2  300.67   35.60
  -2  -6   2  216.98   35.60
   2   2   6  165.38   27.20
  -2   6  -2  235.58   31.30
   6  -2  -2  191.18   27.80
  -2   6  -2  199.88   28.20
   2   6   2  189.78   30.00
   2   6   2  226.28   29.10
  -6  -2   2  190.78   32.10
   2  -6  -2  235.88   35.10
  -2  -2   6  253.37   68.69
   2  -6  -2  297.07   36.10
  -2   2  -6  284.97   48.30
  -6   4   2   73.29   18.60
  -2  -6  -4   72.29   23.60
  -4  -2  -6  142.69   27.40
   6   4  -2   41.30   24.30
   2   6  -4   92.49   44.00
   2   6  -4   53.99   24.90
  -2  -6  -4   92.59   19.50
   6  -4   2  124.29   32.20
   6  -4   2   68.79   20.80
  -4  -2  -6   73.89   42.60
   2  -6   4   64.09   29.30
  -2   6   4   82.09   26.20
  -2   6   4   33.70   19.30
  -4   2   6   54.79   20.60
   4   2  -6   78.09   47.50
   4   2  -6  124.69   23.70
   2  -6   4   90.59   21.60
  -4   2  -6   42.80   44.40
  -2   6  -4   86.69   25.90
   6  -4  -2   65.19   21.40
  -6   4  -2   54.99   17.80
   4  -2  -6   74.89   18.70
   2   6   4   46.10   26.70
   2   6   4   76.99   17.80
  -2  -6   4   37.70   39.60
  -2  -6   4   43.40   25.30
  -6  -4   2   55.09   26.50
   6   4   2  126.99   29.30
   2  -6  -4  101.69   26.80
   2  -6  -4   81.99   19.30
   1  -3   6   18.10   37.20
  -1  -3  -6  -48.00   24.60
  -1  -3  -6   -0.40   15.50
   3   6  -1   47.90   23.20
   3   6  -1   -1.50   18.50
   6   1  -3   18.80   32.50
   6   1  -3  -39.70   23.90
   6   1  -3    7.20   15.30
   1   3  -6  -49.90   39.10
  -3   6   1   28.70   18.10
  -3   6   1   42.30   16.50
   3  -6   1  -18.10   21.40
  -1   3   6   22.40   17.10
  -3  -6  -1  -31.40   19.20
   6  -1   3  -27.00   25.10
   1   3   6   26.90   14.90
   3  -6  -1    9.10   17.90
   3  -6  -1    8.30   16.40
  -1   3  -6   -1.40   38.90
   1  -3  -6   79.19   27.20
  -3  -6   1   35.90   21.30
  -3  -6   1    4.80   19.50
   3   6   1   14.30   15.60
  -1  -3   6   12.70   50.59
  -3   6  -1   -6.10   17.40
   3   6   1   -0.80   22.50
  -6  -3  -3  355.06   43.00
   3  -6   3  389.06   49.30
   3   6  -3  337.77   44.40
  -6   3   3  340.17   37.40
  -3  -6  -3  328.67   45.30
  -3  -6  -3  341.87   35.70
  -3  -3  -6  425.66   62.39
   3   3  -6  376.06   44.20
   6  -3   3  387.36   49.40
  -3  -3  -6  364.66   34.70
  -3   6   3  323.67   39.00
   3   3  -6  372.36   60.89
   6   3  -3  338.57   54.69
   6   3  -3  318.97   48.00
   6   3  -3  324.07   39.50
  -3  -3  -6  346.97   51.79
   3  -3   6  477.85   65.09
  -3   3   6  366.46   40.10
   3   6   3  370.26   36.60
  -6   3  -3  335.47   34.10
  -3   6  -3  265.87   42.00
   3   3   6  409.06   34.70
  -3  -6   3  396.76   53.89
  -3  -6   3  331.37   41.80
   3  -6  -3  361.66   43.50
   3  -6  -3  341.17   38.20
   3  -3  -6  395.06   39.70
  -3   3  -6  518.05   67.19
   6   3   3  318.77   48.50
  -3  -3   6  371.56   81.59
   3   6   3  431.96   48.50
   6   5  -3  -21.80   33.70
   6   5  -3   37.20   30.90
  -6   5   3  -34.50   19.40
   6  -5   3   15.90   29.40
   3  -6   5   17.30   36.20
   3   6  -5  -50.09   44.90
   3   6  -5   21.80   31.20
  -3   6   5   32.00   23.90
  -3  -6  -5   15.10   26.60
   5   3  -6   48.70   35.20
   5   3  -6    3.80   21.70
  -5  -3  -6  -20.00   42.30
  -5  -3  -6  -44.20   27.90
   5  -3   6   20.80   43.20
  -3  -6  -5    1.40   17.90
  -6  -5  -3   -5.60   23.00
   5   3  -6    3.60   52.59
  -5   3   6  -41.50   22.80
  -6   5  -3  -36.80   20.00
  -5   3  -6    3.90   47.60
  -3  -6   5   -2.30   47.80
  -3  -6   5  -15.90   26.10
  -3   6  -5   47.90   30.30
   3  -6  -5   33.30   21.10
   3   6   5   54.79   31.40
   3   6   5   -5.30   16.90
   5  -3  -6   19.60   19.90
  -5  -3   6  -25.40   53.59
  -6  -5   3  -44.90   37.20
  -6  -5   3    0.80   26.00
   6   5   3  -12.10   33.60
   6  -5  -3  -17.90   17.70
   3  -6  -5   12.00   22.40
   5   3   6   -2.20   32.00
   6  -5  -3  -11.90   26.20
   0  -4  -6 3394.56  233.28
   6   0  -4 3252.37  230.08
   6   0   4 2966.00  235.58
  -4   6   0 3018.70  229.98
   0   4   6 3386.76  229.88
   6   0  -4 3168.98  238.78
   0  -4   6 3194.48  245.28
  -6   0  -4 3130.59  232.88
  -6   0   4 3145.19  229.78
   4   6   0 3544.55  233.78
   0   4  -6 3245.18  232.58
   4  -6   0 3284.47  231.08
   0   4  -6 3001.30  243.08
  -4  -6  -2  106.69   25.80
   6  -2   4  150.28   39.20
   6   2  -4  108.09   24.10
  -6  -2  -4  109.59   24.00
   4  -6   2  119.29   26.60
  -6   2   4  103.49   22.70
  -2  -4  -6   94.79   27.50
  -2  -4  -6  145.39   20.40
   2   4  -6    4.10   45.10
   2   4  -6  127.19   29.80
   6   2  -4  120.49   41.30
   6   2  -4   73.29   30.20
  -2   4   6  108.99   22.60
   2  -4   6  116.79   38.90
  -4   6   2  114.29   21.30
   4   6  -2  123.09   29.10
   2  -4  -6  130.09   29.50
   2   4   6  143.69   30.80
   2  -4  -6  100.59   22.10
  -4   6  -2   93.49   23.10
  -2  -4   6  155.88   49.30
   4   6   2  129.89   30.80
   4   6   2  109.39   19.20
   6  -2  -4  111.89   23.20
  -2   4  -6  182.68   45.30
  -2   4  -6  107.69   26.70
   4  -6  -2  120.39   25.70
   4  -6  -2   87.19   20.90
   6   2   4   89.49   27.60
  -4  -6   2  133.69   32.30
  -4  -6   2  166.48   25.30
   2   4   6  126.89   20.50
   4   6  -4   62.49   30.70
   4  -4   6   55.29   35.80
  -6  -4  -4   81.99   31.80
  -6   4   4   89.99   22.90
  -4  -6  -4   62.49   26.80
  -4  -6  -4   75.99   19.10
   6   4  -4  168.88   42.20
   6   4  -4  103.39   33.00
  -4  -4  -6  144.39   45.20
  -4  -4  -6   74.19   27.10
  -4  -4  -6   86.79   17.90
   6  -4   4   51.09   38.10
   4  -6   4  154.48   34.50
  -4   4   6   75.59   23.80
   4   6  -4   -3.30   43.00
  -4   6   4   91.39   22.80
   4   4  -6   65.89   35.20
   4   4  -6   56.09   49.30
  -4   6  -4   66.49   26.30
   4  -6  -4  102.19   23.10
  -4  -6   4   68.49   55.89
   4  -4  -6   74.39   22.50
  -6   4  -4   69.29   22.00
  -4  -6   4  103.39   27.30
   4  -6  -4   50.89   27.90
   4   4   6   18.60   31.50
   4   4   6   65.49   17.00
   4   6   4   61.79   31.00
   4   6   4   77.19   17.70
   6  -4  -4  102.09   20.10
   6   4   4   17.10   31.30
  -6  -4   4  130.29   45.60
  -4  -4   6  101.59   63.79
  -4   4  -6    1.60   47.60
   5   6  -1  737.53   71.89
   6   1  -5  861.31   87.89
   6   1  -5  659.43   73.19
   6   1  -5  714.63   63.59
  -6   1   5  731.93   63.29
  -6  -1  -5  746.43   73.89
   1  -5   6  586.44   77.89
  -5   6   1  698.13   62.09
  -1  -5  -6  759.92   67.89
   5  -6   1  716.23   63.89
   1   5  -6  746.63   88.99
   1   5  -6  773.52   70.29
  -5  -6  -1  801.32   64.49
  -1   5   6  787.02   62.99
   6  -1   5  671.93   81.59
  -5  -6   1  780.52   65.09
   1  -5  -6  722.63   66.29
  -5  -6   1  732.03   67.39
  -1   5  -6  734.73   89.29
  -1   5  -6  762.92   67.29
   1   5   6  750.42   71.79
   1   5   6  667.73   61.29
   5  -6  -1  778.32   62.09
   1  -5  -6  740.83   61.69
   5   6   1  750.42   72.29
   5   6   1  701.23   60.09
   6  -1  -5  842.22   63.49
  -6   1  -5  748.93   76.29
   6   1   5  838.72   79.29
   6   1   5  792.12   65.69
  -1  -5   6  776.62   83.79
  -5   6  -1  646.94   62.29
   5  -6   3  276.57   38.60
  -6  -3  -5  221.88   41.70
  -6   3   5  154.48   28.80
  -5  -6  -3  243.08   33.90
   6   3  -5  223.38   38.90
   6   3  -5  168.88   30.10
   5   6  -3  176.28   36.50
   3  -5   6  189.38   48.10
   3   5  -6  190.98   56.49
   3   5  -6  123.59   37.20
  -5   6   3  142.39   27.90
  -3  -5  -6  175.28   34.50
  -3  -5  -6  182.08   25.80
   6  -3   5  236.68   50.29
  -3   5   6  125.49   28.80
   3  -5  -6  209.88   29.40
  -3  -5   6  146.89   53.79
   3   5   6  161.18   36.80
   3   5   6  180.78   24.10
   5  -6  -3  208.08   32.10
   5  -6  -3  193.58   28.10
   3  -5  -6  231.18   35.70
  -5  -6   3  240.28   45.30
  -5  -6   3  180.58   32.90
   5   6   3  183.08   37.90
   6  -3  -5  200.48   27.60
  -3   5  -6  145.09   53.59
   6   3   5  191.08   34.60
  -6   3  -5  198.08   28.00
  -6  -5  -5   44.10   41.20
  -6  -5  -5   22.30   30.90
   5   6  -5  -50.39   49.80
  -5  -6  -5   35.30   31.40
   6   5  -5  142.59   51.49
  -5  -5  -6  -21.10   47.70
  -5  -5  -6   28.20   32.30
   6  -5   5   91.59   42.20
   5   5  -6  119.69   56.19
   5  -5   6   57.89   42.00
   5  -6   5   26.10   36.70
  -5   5  -6   10.70   32.40
  -5  -6   5   32.50   34.70
  -5   6  -5   68.89   30.10
  -6   5  -5   56.79   25.90
   5  -6  -5   51.99   27.70
   5  -6  -5  -22.30   21.00
   5  -5  -6   49.10   33.30
   5  -5  -6   26.60   22.80
  -5  -5   6   62.89   59.29
   5   5   6    7.90   39.40
   5   6   5  -18.30   42.90
   6  -5  -5  -22.40   26.60
   6  -5  -5   30.50   24.00
  -5  -6   5  -53.49   55.29
   6   5   5   -3.40   39.10
  -6  -6   0   25.20   25.00
  -6   0  -6   33.10   41.20
  -6   0   6   44.50   23.20
  -6   6   0   -3.50   19.90
   0  -6  -6   -5.60   27.60
   0  -6  -6   30.80   19.50
   0  -6   6  -60.79   38.90
   0   6  -6  -23.30   51.99
   0   6  -6   40.60   30.00
   0   6   6    3.30   32.30
   0   6   6   11.90   21.00
   6  -6   0   15.10   19.10
   6   0  -6  -53.99   53.89
   6   0  -6   44.70   23.00
   6   0   6  110.09   53.49
   6   6   0  -22.50   33.80
   6   6   0  -16.50   21.40
  -6  -6  -2   58.19   27.00
  -6  -2  -6   34.40   43.10
  -6  -2  -6   80.49   35.80
   6   2  -6   27.80   36.50
   6   2  -6   52.99   24.20
   2  -6   6   91.19   46.60
   6   6  -2   26.70   35.00
  -6   2   6   69.99   27.10
   6  -2   6   99.79   51.29
   6   2  -6   27.70   57.99
  -2  -6  -6   70.99   32.30
  -6   6   2  111.19   24.60
   2   6  -6  102.79   36.40
  -2  -6  -6  106.49   23.70
  -2   6   6   26.00   23.60
   6  -6   2   95.39   24.30
   2   6  -6   43.10   56.09
  -2   6  -6  121.39   30.20
  -2   6  -6   29.00   59.09
   2  -6  -6   90.89   29.80
   2  -6  -6   62.29   25.10
  -6  -6   2  125.79   38.50
  -6  -6   2   76.69   28.00
   2   6   6   68.89   34.40
   2   6   6   72.29   21.30
   6  -6  -2   41.10   22.30
  -2  -6   6  129.19   47.60
   6  -2  -6   63.89   23.60
  -6   6  -2  106.19   24.40
   6   2   6  150.48   34.00
  -6   2  -6   11.70   47.70
   6   6   2   63.19   39.90
  -6  -6  -4  223.58   37.80
  -6  -4  -6  172.58   50.89
  -6  -4  -6  209.88   36.10
   4  -6   6  258.17   53.39
   6   6  -4  144.89   50.69
   6   4  -6  166.08   62.29
   6   4  -6  131.39   35.40
  -4  -6  -6  184.18   37.60
  -4  -6  -6  172.88   27.00
   6  -4   6  163.68   53.19
   6  -6   4  158.18   44.10
   4   6  -6  292.17   62.19
  -6   4  -6  213.48   36.50
   4  -6  -6  171.28   37.40
   4  -6  -6  224.28   34.30
  -4   6  -6  224.18   42.70
  -6  -6   4  225.38   59.79
  -6  -6   4  168.48   39.30
  -4  -6   6  131.19   55.19
  -6   6  -4  183.88   32.50
   4   6   6  170.78   25.40
   6  -6  -4  197.68   35.60
   6  -6  -4  150.58   29.40
   6  -4  -6  164.18   30.20
   6   4   6  184.58   43.20
  -6  -4   6   94.79   65.49
   6   6   4   81.39   46.30
  -6  -6  -6 2447.96  174.58
   6   6  -6 2012.80  180.88
   6  -6   6 2205.08  176.68
   6  -6  -6 2100.19  163.38
   6  -6  -6 2154.88  160.88
  -6   6  -6 1846.02  162.28
  -6  -6   6 2040.80  181.98
   0  -7  -1 3466.45  245.08
   0  -7   1 3502.75  244.78
   0   7  -1 3342.97  245.38
   0   7  -1 3372.96  244.98
   0   7   1 3293.87  245.88
   0   7   1 3318.27  244.08
   1   0  -7 3354.26  257.17
   1   0  -7 3458.15  244.78
   1   0   7 3595.74  262.17
   7   1   0 3419.36  243.08
  -1   0  -7 3417.26  244.18
  -1   0  -7 3348.57  257.97
  -7  -1   0 3480.95  243.98
   7   3   0  274.47   37.50
   7  -3   0  268.57   33.40
   3   0   7  305.47   60.99
   3   0  -7  324.57   35.70
   0   7  -3  266.57   35.70
   0   7  -3  285.47   37.00
   0   7   3  220.18   34.60
   0   7   3  283.17   34.90
  -7   3   0  255.97   29.80
  -3   0  -7  247.98   54.49
  -3   0  -7  293.87   37.40
  -3   0  -7  310.77   34.30
   0  -7  -3  282.67   36.30
   0  -7  -3  314.07   36.20
   0  -7   3  256.77   40.60
   3   0  -7  178.98   55.09
  -7  -3   0  227.58   39.00
  -5   0  -7   61.59   49.99
  -5   0  -7   13.80   25.20
  -5   0  -7   45.60   19.20
  -7   5   0   25.80   18.50
   0  -7  -5   30.70   28.90
   0  -7  -5   25.10   18.50
   0  -7   5   39.30   41.40
   0  -7   5    5.80   25.90
   0   7  -5   49.60   28.10
   0   7   5   60.29   32.90
   0   7   5   -1.10   21.10
   5   0  -7  169.98   59.69
   5   0  -7   42.10   25.00
   5   0   7    2.30   55.19
   7  -5   0   15.60   21.50
   7   5   0   77.49   35.10
  -7  -5   0   18.30   23.70
   1  -7   0   93.29   24.90
   0   1  -7  161.88   48.90
   0   1  -7  150.48   29.40
   1   7   0   50.39   26.60
   1   7   0  126.69   22.60
  -1   7   0   63.49   25.60
  -1   7   0  119.29   23.30
   0  -1  -7  153.28   49.80
  -7   0   1  110.79   17.60
  -1  -7   0   92.49   26.50
   7   0  -1  154.98   21.90
   7   0  -1  108.59   17.00
   0  -1   7  143.19   54.29
   1  -7   0  153.18   27.30
   2  -1   7  841.52  102.09
   1  -7   2  844.72   78.79
   1  -7   2  842.42   70.09
   1   7  -2  826.92   74.89
   1   7  -2  911.11   74.09
   7   2  -1  779.82   72.19
   7  -2   1  837.32   66.69
  -7   2   1  899.51   67.19
  -2  -1  -7 1031.00   95.59
  -1   7   2  864.41   73.89
  -1   7   2  954.20   70.89
  -1  -7  -2  908.31   75.29
  -2   1   7  857.01   70.49
   2   1  -7  878.81   72.39
   2   1  -7  845.82   98.49
  -7  -2  -1  895.81   70.59
   7  -2  -1  782.12   67.59
  -2   1  -7  948.51   72.69
  -2  -1   7  820.22  101.29
  -7   2  -1  819.12   65.29
  -1  -7   2  902.81   80.89
  -2   1  -7  744.03   93.09
   7   2   1  821.22   74.19
   1   7   2  974.20   75.79
  -7  -2   1  885.31   74.19
  -1   7  -2  804.12   72.79
  -1   7  -2  801.72   72.99
   1   7   2  910.01   70.59
   2  -1  -7  820.02   93.79
   2  -1  -7  885.21   71.89
   1  -7  -2  892.31   76.89
   1  -7  -2  907.51   71.19
  -1  -7   2  916.11   71.99
  -1   7   4  216.88   29.00
  -1   7   4  269.07   36.60
   4  -1   7  220.28   63.89
   7   4  -1  194.88   36.40
   1  -7   4  218.18   39.50
   1  -7   4  241.48   34.20
  -7  -4  -1  212.78   34.40
   4   1  -7  201.98   64.29
   4   1  -7  254.27   36.10
  -4  -1  -7  229.08   36.10
  -4  -1  -7  217.68   29.60
   1   7  -4  162.58   33.40
  -4  -1  -7  212.08   55.59
  -7   4   1  175.58   27.00
  -1  -7  -4  193.98   33.90
   7  -4   1  200.88   29.00
  -1  -7  -4  232.78   35.20
  -7  -4   1  263.87   34.70
   7  -4  -1  211.88   32.60
   1  -7  -4  218.08   28.60
   7   4   1  249.58   39.20
  -4   1  -7  248.08   51.69
  -1   7  -4  232.58   32.40
  -1   7  -4  190.98   37.00
   4  -1  -7  214.28   31.40
   4  -1  -7  199.88   55.79
  -7   4  -1  185.08   25.40
   1   7   4  234.48   35.20
   1  -7  -4  194.18   32.00
  -4   1  -7  320.67   40.80
   1   7   4  234.38   35.20
  -1  -7   4  257.47   37.70
  -1  -7   4  226.98   43.20
  -6  -1  -7  116.79   51.59
  -6  -1  -7   22.00   32.90
   6  -1   7   34.50   58.09
  -1   7   6  -25.90   28.20
   6   1  -7  170.58   65.59
   6   1  -7   48.60   24.80
   1   7  -6   15.00   32.80
  -7   6   1   33.70   24.40
   7  -6   1   84.29   23.30
  -1  -7  -6   28.10   33.30
  -1  -7  -6   51.09   21.00
  -7  -6  -1   15.40   26.60
   1  -7   6  -15.80   38.30
   6  -1  -7   91.89   70.89
  -1  -7   6   39.60   48.70
  -1   7  -6   11.30   28.80
   6  -1  -7   49.20   25.70
  -7   6  -1   21.00   23.00
  -6   1  -7   94.59   51.19
  -7  -6   1   49.60   29.20
   1  -7  -6   26.00   23.40
   1   7   6  -17.70   23.50
   7  -6  -1   13.80   22.90
   1  -7  -6   47.40   31.30
   7   6   1   50.59   42.30
  -2   7   1  254.27   31.60
  -1  -2  -7  269.37   55.09
   1  -2   7  195.48   53.09
   7   1  -2  210.58   30.20
  -2  -7  -1  248.08   33.80
  -2  -7  -1  240.68   31.90
  -2   7   1  232.28   30.60
   2   7  -1  211.78   32.70
  -1  -2  -7  212.98   39.80
  -1  -2  -7  230.38   30.30
  -1   2   7  204.98   28.30
   2  -7   1  316.17   35.70
   2  -7   1  231.78   32.30
   1   2  -7  255.87   54.39
   2   7  -1  248.58   36.70
   7  -1   2  269.97   34.00
   7   1  -2  249.58   33.00
   2   7   1  237.48   29.90
  -1   2  -7  182.88   54.39
   1  -2  -7  237.18   50.79
   1  -2  -7  215.18   30.60
   2  -7  -1  214.78   34.00
  -2   7  -1  173.88   31.00
   2   7   1  233.38   34.90
   7  -1  -2  304.07   41.00
  -1  -2   7  272.47   60.39
   1   2   7  248.98   33.30
   2  -7  -1  252.87   33.90
  -2  -7   1  302.57   37.60
  -2  -7  -3  326.17   39.20
  -3  -2  -7  389.96   58.79
  -3  -2  -7  318.07   40.20
  -3  -2  -7  231.88   35.30
  -7  -3  -2  261.27   40.80
  -2   7   3  284.07   36.90
   3  -2   7  348.67   57.29
   2  -7   3  260.37   36.20
   3   2  -7  373.36   66.99
   3   2  -7  264.57   39.80
  -7   3   2  283.67   34.40
  -3   2   7  266.27   39.10
   2   7  -3  333.17   46.60
   7  -3   2  239.08   35.50
   7   3  -2  267.97   33.90
   7  -3   2  283.17   45.00
   2  -7   3  290.97   46.00
  -2   7   3  309.77   38.30
  -3   2  -7  304.67   60.19
   2   7   3  309.07   47.20
   2   7   3  323.07   36.80
  -2  -7   3  336.57   48.50
  -2  -7   3  355.06   38.50
  -2   7  -3  365.36   41.40
  -2   7  -3  307.27   43.80
   3  -2  -7  276.57   62.19
   2  -7  -3  344.17   40.80
   2  -7  -3  312.57   35.70
  -7   3  -2  271.87   30.50
  -3  -2   7  286.37   60.49
   3  -2  -7  270.67   37.50
   7   3   2  375.66   43.00
  -7  -3   2  312.67   41.50
   5   2  -7  -11.70   24.10
   7  -5   2    6.90   23.80
   7   5  -2    7.70   35.40
   2  -7   5    5.20   38.60
  -7   5   2   21.60   20.90
  -5  -2  -7   -8.40   49.99
   5   2  -7 -114.59   57.69
  -2  -7  -5  -12.30   29.00
  -5  -2  -7  -44.00   30.10
  -2  -7  -5  -29.00   20.80
  -2   7   5    2.00   22.00
  -7  -5  -2   11.70   23.10
  -5   2   7  -39.10   27.50
   2   7  -5  105.59   59.49
   2   7  -5  -31.40   31.30
   5  -2   7    8.20   46.30
   2   7   5   -1.10   40.20
  -5   2  -7  -35.70   50.69
   2  -7  -5   69.09   28.30
   2   7   5    4.90   20.00
  -2  -7   5   16.90   27.20
   7   5   2  -41.60   35.30
   7  -5  -2    0.20   17.50
   2  -7  -5  -17.60   20.40
  -2   7  -5   21.00   26.80
  -7  -5   2   29.70   26.90
   5  -2  -7   17.60   22.40
  -2  -7   5   -0.50   39.80
  -7   5  -2  -22.40   19.60
  -7   0   3  257.77   32.80
   3  -7   0  220.98   29.90
  -3   7   0  215.28   29.70
  -3   7   0  238.38   35.20
   3   7   0  206.88   35.20
   3   7   0  240.68   30.80
   0  -3  -7  192.38   52.29
   0   3  -7  266.47   57.39
   0  -3  -7  300.07   37.50
   0  -3  -7  250.67   30.80
  -3  -7   0  239.08   36.30
   7   0  -3  278.47   36.20
   7   0  -3  224.38   32.20
   0   3   7  207.38   29.00
   3  -7   0  272.67   37.60
   0  -3   7  306.27   59.49
   2  -3   7  101.89   44.40
  -3   7   2  193.18   28.20
   2   3  -7  156.88   54.59
   3   7  -2  129.39   32.80
   3   7  -2  154.78   30.20
  -2  -3  -7  173.48   49.00
   7   2  -3  165.38   40.20
  -3  -7  -2  216.18   31.40
   7  -2   3  122.49   34.50
   7   2  -3  137.29   30.70
   7   2  -3  214.38   29.70
  -2  -3  -7  164.88   24.60
  -7   2   3  134.99   23.70
  -3  -7  -2  191.98   27.90
  -7  -2  -3  162.68   26.70
  -2  -3  -7  121.19   29.20
  -3   7   2  126.39   25.00
   3  -7  -2  179.38   32.90
   3  -7  -2  174.08   25.90
   7   2   3  169.58   32.40
   3   7   2  142.09   32.90
   3   7   2  118.59   23.70
  -2   3  -7  236.28   56.39
   2   3   7  168.28   23.90
  -3  -7   2   93.39   34.40
  -3  -7   2  160.28   27.00
  -3   7  -2  112.89   26.40
  -2  -3   7   99.79   50.99
   7   4  -3   20.20   35.90
   4   3  -7   37.00   35.90
   4   3  -7   13.00   26.50
   7   4  -3  -13.40   30.90
  -7   4   3    1.10   20.10
  -4  -3  -7  -22.50   50.09
  -4  -3  -7   -7.80   26.30
  -4  -3  -7  -19.70   16.60
  -7  -4  -3   26.00   27.50
  -3   7   4  -27.70   21.80
   7  -4   3   50.19   34.20
  -4   3   7  -47.40   23.90
  -3  -7  -4  -27.00   27.30
  -3  -7  -4    8.90   25.10
   3   7  -4    0.00   31.00
   4   3  -7  -48.90   54.39
   3  -7   4  -25.20   30.70
   4  -3   7   85.39   47.90
   4  -3  -7   -3.40   21.60
   3   7   4   -4.80   19.70
   3   7   4    8.50   31.30
  -3   7  -4  -25.50   28.00
   3  -7  -4   25.30   23.80
   3  -7  -4   -1.10   20.30
  -3  -7   4  -38.60   41.10
  -3  -7   4  -49.30   24.30
  -4  -3   7    8.50   52.79
  -7  -4   3   -1.90   28.80
  -4   3  -7  122.49   52.79
  -7   4  -3   20.90   18.00
   7  -4  -3  -14.80   17.70
   7   4   3  -67.09   33.10
   3   7  -6   14.50   65.39
  -6  -3  -7   10.10   53.19
  -3  -7  -6   52.89   34.00
  -3  -7  -6   26.90   25.20
   6  -3   7   11.00   50.89
   6   3  -7   18.50   65.19
   6   3  -7   64.39   29.80
   3  -7   6   43.30   44.10
   7  -6   3   39.70   39.10
  -7  -6  -3   37.40   31.30
  -6  -3  -7   13.20   30.90
   6   3   7   38.50   40.90
  -3  -7   6   76.39   55.59
   3   7   6   -2.50   23.30
   7  -6  -3   74.69   23.80
   6  -3  -7   22.90   26.10
   3  -7  -6   35.80   31.80
   3  -7  -6   49.10   24.70
  -7  -6   3   25.10   47.30
  -7  -6   3    9.70   34.00
  -1  -4  -7  721.73   67.69
  -1   4   7  712.63   64.59
  -7   1   4  706.13   62.49
  -4   7   1  760.52   64.09
   1   4  -7  711.93   94.09
   1   4  -7  757.72   72.99
   4   7  -1  817.42   72.59
   4   7  -1  757.22   67.09
  -4  -7  -1  739.63   65.99
   1  -4   7  865.71   88.19
   7  -1   4  717.83   78.39
   7   1  -4  546.35   82.09
   7   1  -4  776.62   74.09
   7   1  -4  728.43   84.59
   4  -7   1  687.13   63.99
  -4   7   1  798.82   63.49
  -1  -4  -7  735.83   62.29
   1  -4  -7  635.04   71.49
   7  -1  -4  708.73   62.99
  -1   4  -7  713.43   69.69
   4   7   1  726.63   62.49
  -1  -4   7  782.52   90.59
  -4   7  -1  731.13   63.39
   4   7   1  654.43   72.29
   4  -7  -1  705.13   64.59
   4  -7  -1  692.03   62.99
   1   4   7  775.02   62.59
  -4  -7   1  807.52   69.59
  -4  -7   1  726.73   65.59
   1  -4  -7  769.02   61.59
  -1   4  -7  807.62   91.79
  -3  -4  -7   66.09   20.50
  -3  -4  -7   34.10   30.00
  -4   7   3   34.50   24.30
  -3  -4  -7  117.89   51.59
   7  -3   4   38.80   45.10
  -3   4   7   83.69   26.40
   3  -4   7   60.49   49.40
   3   4  -7   58.89   59.19
   3   4  -7   52.49   37.80
  -4  -7  -3   87.99   28.80
  -7   3   4   56.89   22.80
   7   3  -4  111.49   44.20
   7   3  -4   27.40   34.40
   7   3  -4   68.49   24.90
  -4  -7  -3   89.39   23.50
   4  -7   3   79.29   37.70
   4   7  -3   89.29   33.50
   4  -7  -3   33.40   22.10
   4   7   3   59.99   33.10
   4   7   3   39.50   21.30
   7   3   4   81.69   32.80
  -7   3  -4   80.59   18.90
   7  -3  -4   57.49   20.30
   3  -4  -7   65.79   23.20
  -3  -4   7   84.59   54.19
  -3   4  -7  105.19   53.99
   3   4   7  110.49   20.80
  -4  -7   3   58.19   25.70
   3  -4  -7   45.10   32.60
   4  -7  -3   87.99   29.50
  -4   7  -3   79.09   28.70
   7  -5   4   26.50   36.00
  -4  -7  -5  -25.10   31.50
   5   4  -7  -33.70   65.19
   5   4  -7   52.99   30.40
  -5  -4  -7   -8.10   33.00
  -7  -5  -4    4.70   30.40
   4  -7   5   38.50   43.50
  -5  -4  -7  107.99   57.49
  -4  -7  -5  -19.10   23.30
   4   7  -5   73.79   56.99
   5  -4   7    4.50   51.99
   7   5  -4   14.70   48.20
   5   4   7   39.20   41.10
   4  -7  -5   71.59   31.50
  -4  -7   5   35.20   46.90
   5  -4  -7    8.00   23.20
   4  -7  -5   56.19   23.40
  -4   7  -5   13.50   39.30
   7  -5  -4   16.40   33.00
   7  -5  -4   39.90   23.40
  -5  -4   7   -9.50   59.69
   4   7   5    4.20   20.20
  -7   5  -4  -20.40   22.40
  -7  -5   4    7.40   47.50
  -7  -5   4   26.50   34.80
  -4  -7   5   -5.20   31.90
  -5   4  -7  -67.49   60.29
   7   5   4   38.40   43.20
   7   0  -5   17.30   20.70
   7   0   5   21.70   44.60
   7   0  -5   26.50   50.09
   0   5  -7   38.10   54.99
   0   5   7    2.60   21.60
   0  -5   7  126.39   53.99
   5   7   0   15.40   33.60
   0   5  -7   15.80   32.40
  -7   0   5   11.90   22.40
   5   7   0   43.00   23.00
  -5   7   0   26.40   24.80
   0  -5  -7   21.40   27.90
   0  -5  -7   18.40   19.30
   5  -7   0   10.70   20.90
  -7   0  -5   45.80   36.40
  -5  -7   0   70.19   27.90
  -5  -7   0   50.39   26.70
   7  -2   5   89.99   49.10
  -7   2   5   26.40   23.60
  -2  -5  -7   -4.40   30.50
  -2  -5  -7   16.80   22.30
   2  -5   7  -29.30   44.30
   5  -7   2   38.90   23.40
   7   2  -5   52.09   52.49
   7   2  -5    7.20   38.30
   7   2  -5   53.39   21.80
  -7  -2  -5   46.90   34.70
  -7  -2  -5   15.90   28.20
  -5   7   2   24.20   22.30
  -5  -7  -2   37.90   27.10
  -2   5   7    4.30   23.80
   5   7  -2  -23.30   43.20
   2   5  -7   84.89   57.99
   2   5  -7   31.10   37.80
  -5   7  -2   76.59   26.00
   2  -5  -7   36.80   28.90
   2  -5  -7   27.80   21.90
   5   7   2   -4.10   37.60
   5   7   2   35.80   21.70
   7  -2  -5   13.50   20.70
   2   5   7   29.80   21.70
  -2  -5   7   37.20   51.39
  -2   5  -7   98.49   31.30
  -5  -7   2   55.79   35.70
  -5  -7   2   -3.00   25.90
  -2   5  -7   88.59   72.49
   5  -7  -2   29.00   27.80
   5  -7  -2   49.30   22.70
   7  -4   5   22.40   40.00
  -7  -4  -5   19.20   28.40
  -4  -5  -7  -81.79   54.19
  -4  -5  -7   16.50   34.20
   7   4  -5  -72.79   53.39
   4   5  -7    3.60   65.79
  -5  -7  -4  -29.40   30.70
  -5  -7  -4  -11.90   21.80
  -4  -5  -7    2.00   21.50
   4  -5   7  -11.40   49.10
   5  -7   4   52.09   36.90
   7   4  -5  -13.10   25.60
   7   4   5   71.99   40.20
  -7   4  -5  -12.50   23.30
  -4  -5   7   83.09   65.59
   5   7   4  -23.60   21.00
   7  -4  -5   -7.90   22.80
  -5   7  -4   11.60   30.90
  -5  -7   4    0.00   31.10
   5  -7  -4   46.60   27.20
   5  -7  -4   42.00   22.70
   4  -5  -7  -35.80   31.60
   4  -5  -7    7.30   23.20
   4   5   7  -50.09   20.00
  -5  -7   4    1.80   51.49
  -7  -6  -5   51.59   37.50
   6  -5   7  -48.60   53.69
   6   5  -7   74.09   72.39
  -6  -5  -7   13.90   37.10
   7   6  -5   39.40   58.89
   5   7  -6  -20.60   66.69
  -5  -7  -6  -90.89   36.70
  -5  -7  -6   -2.30   25.90
  -6  -5  -7  -55.99   62.49
   5  -7   6   95.09   50.29
  -6  -5   7   10.70   72.59
   7  -6  -5  -29.80   34.80
   7  -6  -5    4.10   28.70
  -5  -7   6  -97.59   60.39
   5  -7  -6  -26.00   34.60
   5  -7  -6  -15.80   28.60
  -7  -6   5  -12.50   70.69
   7   1  -6  221.08   56.69
   7   1  -6  145.29   32.70
   7   1  -6  346.87   64.29
   6  -7   1  194.68   32.90
  -7   1   6  218.98   34.80
   1  -6   7  220.28   61.69
  -6  -7  -1  195.68   34.80
  -7  -1  -6  163.98   45.90
  -6   7   1  142.89   33.70
  -1  -6  -7  241.88   41.70
  -1  -6  -7  256.87   31.60
   7  -1   6  196.98   72.79
   6   7  -1  198.68   34.60
   1   6  -7  255.07   44.30
  -1   6   7  220.18   36.00
  -1   6  -7  190.98   37.80
   1  -6  -7  223.18   32.70
   7   1   6  306.87   58.09
   1  -6  -7  217.18   38.40
  -1  -6   7  112.19   54.69
   1   6   7  150.68   29.60
   6  -7  -1  173.38   30.40
  -6  -7   1  253.07   39.60
  -6  -7   1  186.78   35.80
   6   7   1  175.78   28.90
   7  -1  -6  237.68   65.19
   7  -1  -6  206.98   32.10
  -7   1  -6  120.99   49.60
   6  -7   3   22.60   35.80
   7   3  -6   -3.30   60.49
   7   3  -6   -8.70   27.50
   7  -3   6  -43.40   46.00
  -7  -3  -6  -19.80   44.00
  -7  -3  -6    9.90   31.90
  -6  -7  -3  -13.40   29.40
  -3  -6  -7   -4.70   33.50
  -3  -6  -7   38.60   25.00
   3  -6   7   -5.50   46.00
   7   3   6  -47.90   39.30
  -7   3  -6  -52.19   22.60
  -6  -7   3  -55.99   48.70
  -6  -7   3  -36.70   28.30
  -3  -6   7 -120.79   53.69
   3  -6  -7    1.70   32.10
   3  -6  -7   24.70   23.90
   7  -3  -6    1.40   23.20
   3   6   7   15.50   23.30
   6  -7  -3   30.70   29.70
   6  -7  -3   19.70   23.40
  -6   7  -3  -21.10   28.10
  -7  -5  -6 1404.96  127.59
  -7  -5  -6 1353.66  118.39
   7   5  -6 1473.95  140.29
   7   5  -6 1493.75  117.49
  -5  -6  -7 1224.78  137.99
  -5  -6  -7 1480.25  121.39
  -6  -7  -5 1543.65  121.09
   7  -5   6 1280.47  130.79
   5  -6   7 1299.47  135.29
   5   6  -7 1620.24  171.78
   6   7  -5 1340.17  139.29
   6  -7   5 1283.97  127.79
   6  -7  -5 1324.17  115.39
   7  -5  -6 1343.77  112.29
   5  -6  -7 1352.76  120.19
   5  -6  -7 1397.76  113.29
   6  -7  -5 1376.06  112.99
  -7  -5   6 1369.96  143.19
  -7   5  -6 1375.86  113.59
   5   6   7 1496.85  107.09
  -6  -7   5 1567.14  136.99
  -6  -7   5 1523.95  121.89
  -5  -6   7 1558.04  149.59
  -7  -7   0   30.90   33.20
  -7   0  -7  -56.09   50.49
   0  -7  -7   24.50   36.00
   0  -7  -7   41.90   25.50
   0  -7   7   63.29   55.59
   0   7  -7   45.90   42.50
   7  -7   0  -24.60   25.00
   7   0  -7  -70.79   72.39
   7   0  -7  -17.40   28.10
   7   0   7  -28.20   60.49
   7   7   0   24.70   27.30
  -7  -7  -2  103.59   34.80
   7  -2   7  -67.19   56.19
   7   2  -7  -70.89   70.39
   7   2  -7  140.49   32.60
  -7  -2  -7   46.30   51.89
  -7  -2  -7  127.09   39.20
   7  -7   2  103.69   30.70
  -2  -7  -7   65.09   40.90
  -2  -7  -7  103.69   28.20
   2  -7   7  142.19   57.19
  -2   7  -7   84.29   38.30
  -7   7  -2   54.39   35.40
  -2  -7   7   37.50   62.59
   2  -7  -7   56.09   37.70
   2  -7  -7  112.49   29.70
  -7   2  -7  -55.99   59.19
   2   7   7   54.69   28.20
   7  -7  -2   94.19   28.90
   7  -2  -7  134.19   31.30
  -7  -7   2  -26.20   46.40
  -7  -7   2   79.29   37.50
  -7  -7  -4  -40.40   35.90
  -7  -4  -7  108.59   56.29
  -7  -4  -7   54.59   37.90
  -4  -7  -7   66.39   40.60
   7  -4   7  -95.09   54.89
   7   4  -7   76.19   75.29
   7  -7   4   51.09   44.50
  -4  -7  -7  -26.90   27.40
   7   4  -7    8.30   34.80
   4  -7   7  -75.49   56.49
  -7  -7   4  -64.59   39.30
   4  -7  -7   37.20   37.30
   4  -7  -7    9.20   31.40
  -4  -7   7   12.70   65.19
   4   7   7   15.30   26.30
   7  -7  -4   30.50   29.80
   7  -7  -4  -31.30   26.40
   7  -4  -7   31.20   28.90
  -7   4  -7   10.30   34.70
   7   4   7   19.50   52.59
  -7  -7  -6    8.40   60.99
  -7  -7  -6   42.70   46.40
   6  -7   7   63.19   67.89
  -7  -6  -7  144.79   71.19
  -7  -6  -7   35.30   46.70
   7   6  -7  128.19   95.69
   7   7  -6  168.08   81.29
   7  -6   7  144.49   64.89
  -6  -7  -7   31.90   46.90
   7  -7   6   87.39   58.99
  -7  -6   7  118.49   84.99
   6  -7  -7  100.99   42.00
  -6  -7   7  174.88   84.89
   7  -6  -7   88.49   46.20
   7  -6  -7   15.70   35.40
   0  -8   0  135.69   27.20
   0  -8   0  158.78   25.80
   0   0  -8  222.38   59.39
   0   0  -8  148.69   26.10
   0   8   0  131.99   31.60
   0   8   0  109.79   26.80
   8  -2   0   10.90   16.20
   8   2   0  -20.90   28.60
   2   0  -8  -40.00   19.80
  -8  -2   0  -27.30   26.70
  -8   2   0   19.30   16.30
  -2   0  -8   22.10   54.89
  -2   0  -8   33.20   22.80
   0  -8  -2    0.80   22.40
   0  -8  -2   22.10   18.60
   0  -8   2   -4.20   28.80
   0  -8   2  -21.80   22.20
   0   8  -2  -14.30   27.80
   0   8  -2  -63.09   25.30
   0   8   2  -20.70   27.60
   0   8   2  -10.60   21.30
   2   0  -8  -38.40   51.79
   2   0   8  -47.90   47.60
   4   0   8   53.29   48.70
   0   8   4   17.80   33.20
   0   8   4   25.80   25.60
   4   0  -8   29.00   62.99
   4   0  -8   29.20   25.60
   8  -4   0   22.70   24.70
   8   4   0  106.09   36.00
   0  -8  -4   30.80   22.20
   0  -8   4   59.99   37.50
   0  -8   4   35.60   23.30
   0   8  -4   -6.90   31.10
  -8   4   0   56.79   19.20
  -4   0  -8  121.49   59.69
  -4   0  -8  -22.50   34.90
  -4   0  -8   51.89   24.90
   0  -8  -4   35.40   30.20
   6   0  -8   65.19   32.30
   6   0   8  114.09   58.69
   0  -8  -6   48.20   36.60
   0  -8   6  -19.70   45.80
  -8   6   0   61.49   26.60
   0  -8  -6   65.79   25.80
   0   8  -6   18.00   39.10
  -6   0  -8   19.60   59.89
  -8  -6   0   30.70   31.50
   8  -6   0   21.40   26.60
   1  -8   1  168.38   33.00
  -8   1   1  123.29   22.90
  -1  -8  -1  196.78   29.40
  -1   8   1  156.08   31.90
  -1   8   1  160.28   27.20
  -1  -1  -8  238.58   54.29
   1   8  -1  145.49   29.10
   1   1  -8  284.97   63.29
   1   1  -8  187.18   30.20
  -1  -8  -1  236.98   30.70
   1   8  -1  195.78   34.50
   1  -1   8  166.18   52.69
   8   1  -1  139.79   28.10
   1  -1  -8  165.68   26.10
  -1   1  -8  208.68   30.00
   1   8   1  133.99   33.80
   1   8   1  164.08   28.20
   8  -1  -1  223.18   29.20
  -1  -8   1  177.08   27.10
   1  -1  -8   44.90   59.09
  -1  -1   8  137.19   57.49
  -1   8  -1  164.28   32.30
  -1   8  -1  125.89   29.20
   1  -8  -1  180.18   33.40
   1  -8  -1  144.79   25.70
  -1   1  -8  170.68   58.19
  -3   1   8   29.10   24.00
   1   8  -3  -12.90   30.80
  -3  -1  -8   34.90   54.49
   8  -3   1   17.00   19.90
  -1  -8  -3   12.90   27.90
  -1  -8  -3   -1.20   19.40
  -8   3   1   -2.40   18.00
  -1   8   3   51.09   29.70
  -1   8   3   -5.80   23.90
   3  -1   8   13.30   48.90
   3   1  -8  115.79   66.89
   3   1  -8   34.00   24.40
  -3  -1  -8   10.80   32.20
   1   8  -3   68.89   32.50
  -8  -3  -1   39.70   30.90
   1  -8   3   33.10   30.80
   1  -8   3    2.50   22.40
   8   3  -1   58.19   31.10
  -3  -1  -8   24.80   23.10
  -1  -8   3   52.59   30.10
  -1  -8   3    4.70   21.10
   8  -3  -1    0.60   21.60
   1  -8  -3   41.40   21.50
   8   3   1  -15.80   33.60
  -3   1  -8  -43.90   51.49
  -3   1  -8   44.70   25.70
   1  -8  -3   19.90   25.10
   3  -1  -8    9.20   55.69
   3  -1  -8  -12.30   23.80
  -8   3  -1   -2.30   16.30
  -8  -3   1   15.80   30.50
   1   8   3    4.40   31.50
   1   8   3   20.70   22.50
  -1   8  -3   -2.60   29.20
  -1   8  -3   58.99   28.80
  -8   5   1   65.19   23.80
  -5  -1  -8  142.49   58.09
  -5  -1  -8   79.19   35.40
  -5  -1  -8   74.49   23.30
  -8  -5  -1   63.59   33.70
   1   8  -5  106.29   38.20
   5  -1   8   27.80   57.39
   8   5  -1   58.39   42.10
   8  -5   1   87.99   25.40
   5   1  -8  -68.59   70.59
   1  -8   5  115.39   44.30
   1  -8   5   57.69   28.40
  -1  -8  -5   29.60   25.40
   5   1  -8   87.79   28.50
  -1  -8  -5   32.30   32.10
  -1  -8   5   29.50   30.60
  -8   5  -1   75.59   22.80
   8  -5  -1   77.39   23.90
  -1  -8   5  109.39   46.50
  -5   1  -8   26.10   62.09
   5  -1  -8   78.89   28.20
  -1   8  -5   35.10   34.20
  -8  -5   1  128.49   33.90
   1   8   5   72.29   28.00
   8   5   1   38.80   43.40
   1  -8  -5   28.00   32.20
   1  -8  -5   89.49   25.30
   1  -8   7  189.78   65.49
  -1  -8  -7  199.28   36.00
   7  -1   8  147.49   74.89
  -7  -1  -8   46.30   63.39
  -7  -1  -8  198.08   45.00
  -8  -7  -1  245.18   45.40
  -1  -8  -7  208.78   48.70
   8  -7   1  170.68   34.90
   7   1  -8  172.38   40.40
  -1   8  -7  179.58   46.10
   1  -8  -7  276.97   49.80
  -8  -7   1  202.78   43.90
  -1  -8   7  233.98   65.29
   1  -8  -7  274.37   39.30
  -7   1  -8  163.28   70.09
   7  -1  -8  189.18   38.50
   8   0  -2   69.09   26.70
   0  -2   8   21.00   52.19
  -2   8   0   96.49   28.00
  -2   8   0   35.00   23.10
   0   2  -8   73.39   23.80
   0   2  -8   -2.60   56.29
   2   8   0   55.49   31.80
   2   8   0   22.70   24.20
   0   2   8   36.20   22.70
  -2  -8   0  111.99   25.70
   8   0  -2   54.09   18.00
  -8   0   2   74.39   18.80
   2  -8   0   41.10   22.90
   0  -2  -8   51.09   21.20
   0  -2  -8   58.89   54.79
  -2   8   2  137.79   29.50
  -8  -2  -2  276.37   40.00
   2   8  -2  122.09   37.00
  -2  -2  -8  192.98   33.50
  -2   2   8  239.88   32.70
   8   2  -2  186.98   26.40
  -2  -8  -2  197.98   34.70
  -2  -2  -8  111.49   60.29
  -2  -2  -8  176.08   34.90
  -2  -8  -2  196.08   30.80
   8  -2   2  208.18   36.20
   8   2  -2  216.68   32.90
  -2   8   2  203.38   32.90
   2   2  -8  241.48   70.99
   2   2  -8  133.09   33.10
   2  -2   8  142.29   61.69
   2   8  -2  131.59   32.70
   2  -8   2  232.98   29.90
   2  -8  -2  149.59   29.00
   2   8   2   94.19   36.90
   2   8   2  218.18   30.00
   2  -8  -2  228.78   33.50
   2  -2  -8  105.89   60.69
   2  -2  -8  195.38   31.90
  -2  -2   8  253.27   72.89
   8   2   2  208.68   37.60
  -2  -8   2  176.58   31.50
  -2   2  -8  170.78   58.59
  -2  -8   2  185.38   39.70
   8  -2  -2  208.18   30.00
  -2   8  -2  157.48   32.50
  -2   8  -2  204.48   33.30
   2  -8   4    6.00   46.90
   4   2  -8    5.10   25.40
  -2  -8  -4   -8.00   20.20
  -2   8   4    8.80   32.60
   2  -8   4   32.40   35.70
  -4  -2  -8   -5.70   60.29
  -4  -2  -8   78.99   29.40
  -4  -2  -8   66.79   22.80
   4   2  -8   40.00   66.09
   8  -4   2    9.60   25.60
  -8   4   2    3.10   22.30
   2   8  -4  -73.69   34.60
   4  -2   8  -63.19   56.09
  -2  -8  -4   -5.70   28.10
   8   4  -2    0.00   35.20
   8   4  -2   43.80   22.30
  -8  -4  -2   67.29   24.90
   8  -4   2   17.50   35.60
   8   4   2  110.49   41.70
  -2  -8   4  -29.10   41.00
  -8   4  -2    0.90   19.00
  -2  -8   4   33.00   26.60
  -8  -4   2   33.60   31.80
   8  -4  -2   17.50   18.80
   2  -8  -4   28.40   29.90
   2  -8  -4   19.30   23.20
   4  -2  -8   43.90   24.90
  -4   2  -8   50.09   58.29
   2   8   4    9.60   24.00
  -2   8  -4  -56.79   29.80
  -6  -2  -8  105.39   63.09
  -6  -2  -8  141.69   37.10
  -8  -6  -2  139.29   37.00
   6  -2   8  237.98   67.79
   2  -8   6  144.99   58.39
   8  -6   2  150.58   31.30
   6   2  -8  164.98   36.50
  -2  -8  -6   78.99   39.40
   6   2  -8  152.58  103.09
  -2  -8  -6  157.38   31.50
  -2  -8   6  124.49   41.20
  -2   8  -6  119.09   37.60
  -2  -8   6  124.99   58.09
  -8  -6   2  157.48   39.50
   8  -6  -2  128.89   29.50
  -8   6  -2  108.49   30.80
  -6   2  -8  283.97   69.29
   6  -2  -8  133.89   33.60
   2   8   6  104.89   31.60
   3   8  -1   35.30   33.60
  -3  -8  -1   62.99   25.70
  -8   1   3   22.40   21.00
   3   8  -1   92.79   29.20
   8  -1   3  -12.50   34.60
   1  -3   8   83.89   55.49
   3  -8   1   87.79   25.40
   3  -8   1   77.39   26.90
  -3   8   1   30.50   23.60
   1   3  -8  -47.80   58.09
   8   1  -3  140.09   42.50
   8   1  -3   41.60   30.50
   8   1  -3   55.49   23.40
  -1   3   8   63.99   24.80
  -1  -3  -8   55.29   22.90
  -1  -3  -8   24.30   58.79
  -1  -3  -8  100.39   35.40
  -3   8   1   31.40   27.30
   1   3   8   47.50   23.10
   8  -1  -3   91.59   30.70
   8  -1  -3   93.19   40.90
  -3  -8   1   69.89   35.10
  -3  -8   1   69.39   25.30
   3   8   1   57.59   24.10
   3  -8  -1   30.40   22.50
   3   8   1   59.09   35.30
   1  -3  -8   10.80   54.09
   1  -3  -8   39.40   33.10
   1  -3  -8   26.00   21.10
  -1  -3   8   53.99   58.79
  -1   3  -8   99.39   59.39
  -3   8  -1   64.49   27.10
  -3   8  -1   14.10   25.20
   8   3  -3  -11.00   33.70
   3   3  -8    0.10   28.00
  -3  -3  -8    5.30   31.90
  -3  -3  -8   -1.60   42.60
   3  -8   3   40.50   35.90
  -3  -8  -3  -56.89   26.90
   3  -3   8  -12.00   55.19
   8   3  -3    2.00   24.30
  -8   3   3  -48.20   22.30
   8  -3   3  -26.40   35.50
  -8  -3  -3   47.30   31.90
   3   8  -3   92.09   47.30
   3   8  -3  -13.20   35.40
   3   3  -8   71.79   62.69
  -3   8   3  -24.90   30.00
  -3  -3  -8   25.00   58.59
  -3  -8  -3  -17.80   21.80
   3  -3  -8  -10.60   22.00
   8   3   3  -40.80   35.70
   3  -8  -3   36.00   22.30
  -3  -8   3    4.90   35.30
  -3  -8   3    7.70   25.90
   3   8   3   -9.30   22.20
   3  -8  -3   33.80   26.00
   8  -3  -3   -1.20   19.20
  -3   3  -8   43.90   62.09
   3   3   8   29.40   21.90
  -3  -3   8  -42.70   58.49
  -8   5   3 6286.07  450.05
  -5  -3  -8 6244.28  448.16
   5  -3   8 6241.38  462.85
   5   3  -8 6476.05  476.95
   5   3  -8 6263.37  447.76
   8  -5   3 6284.07  450.55
  -3  -8  -5 6200.98  448.86
  -3  -8  -5 6570.94  444.16
  -8  -5  -3 6312.97  446.56
   3  -8   5 6085.79  456.25
  -5  -3  -8 5865.91  457.75
  -8   5  -3 5942.91  443.26
   3   8   5 6743.33  444.06
   8   5   3 5924.81  449.56
   5  -3  -8 6618.94  446.36
   3  -8  -5 6145.29  447.46
   3  -8  -5 6432.66  446.06
  -3  -8   5 6332.77  458.55
  -3  -8   5 6196.58  447.86
  -8  -5   3 6249.97  449.16
  -5  -3   8 6308.47  467.55
   8  -5  -3 6315.57  444.76
  -8  -7  -3  215.48   46.20
   8  -7   3  246.28   53.59
  -3  -8  -7  151.08   48.70
   7  -3   8  226.48   76.09
   3  -8   7  221.48   66.59
  -7  -3  -8  207.48   46.40
  -3  -8  -7  240.38   37.10
   7   3  -8  202.58   45.40
  -8  -7   3  232.98   51.09
  -3  -8   7  165.18   76.89
  -8  -7   3  189.58   59.59
   3  -8  -7  266.57   49.20
   8  -7  -3  249.18   41.20
   3  -8  -7  288.27   43.20
   3   8   7  209.98   36.10
  -3   8  -7  236.68   43.30
   7  -3  -8  247.48   42.60
   4  -8   0   62.59   25.80
   4  -8   0   51.89   27.10
   8   0  -4   50.79   34.90
   8   0   4   74.09   41.30
   8   0  -4   63.89   50.09
   0  -4   8   34.10   54.29
   8   0  -4   68.39   23.80
  -4   8   0   32.60   26.20
  -4   8   0   54.19   49.00
   0  -4  -8  138.99   34.20
   0  -4  -8  111.29   25.40
   4   8   0   60.39   26.70
  -8   0   4  100.69   23.90
   0   4  -8    8.40   35.30
  -4  -8   0   99.69   29.00
  -8   2   4   73.09   24.90
  -4  -8  -2   56.59   30.40
  -8  -2  -4   35.20   27.70
   8  -2   4    1.10   43.30
   8   2  -4   71.39   49.50
   2   4  -8   32.70   41.60
   4   8  -2   30.30   32.50
  -2  -4  -8   58.39   59.29
  -2  -4  -8   46.20   32.60
  -4   8   2   59.99   29.00
  -2  -4  -8   88.49   23.80
   8   2  -4   74.69   37.50
   8   2  -4   20.60   24.70
   2  -4   8   -5.20   46.90
   8   2   4  109.89   36.30
   8  -2  -4   74.99   21.10
  -2  -4   8   -5.00   61.09
   2   4   8   70.79   22.70
   4  -8  -2   32.80   30.20
   4   8   2   10.50   23.90
  -4  -8   2   52.49   26.20
   2  -4  -8   66.49   35.70
   2  -4  -8   99.89   25.70
  -4  -8   2   43.10   38.70
   4  -8  -2   33.10   22.80
   4  -8   4   35.30   37.70
  -4  -8  -4   21.20   25.90
   8   4  -4  107.09   47.70
   8   4  -4   45.00   26.90
   4  -4   8   31.90   57.09
  -8  -4  -4   74.19   30.00
  -4  -4  -8   10.00   26.00
  -4  -8  -4   36.20   34.10
  -4  -4  -8   26.00   35.70
   8  -4   4   79.59   40.30
  -4  -4  -8  -47.10   62.69
   8   4   4   30.40   44.50
   4   4   8    4.50   22.60
  -8   4  -4   17.10   21.90
   4  -8  -4   25.90   31.90
  -4  -4   8   43.40   71.49
  -4  -8   4  -13.40   29.60
  -4  -8   4   12.60   43.90
   4  -8  -4   36.50   26.40
   4  -4  -8  -11.20   24.30
   4   8   4   44.00   25.50
  -8  -6  -4  121.59   37.90
   8  -6   4   64.59   44.30
   4  -8   6   45.30   56.59
   6  -4   8   46.70   63.29
  -6  -4  -8   86.29   41.20
   6   4  -8   -3.40   36.10
  -6  -4  -8   19.40   66.39
  -4  -8  -6   50.19   41.60
  -4  -8  -6   62.29   28.60
   4   8   6   10.30   27.30
   8  -6  -4   97.69   32.50
  -8  -6   4  114.89   58.29
  -8  -6   4    2.90   43.10
  -8   6  -4   59.69   33.10
  -4  -8   6   79.99   43.00
   8  -6  -4  100.59   32.30
  -4  -8   6   38.60   62.99
   6  -4  -8  105.89   32.30
  -6  -4   8   42.10   78.59
   4  -8  -6  146.59   40.40
   4  -8  -6  112.29   32.40
  -8   1   5  446.86   53.99
   8   1  -5  528.05   50.89
   1   5  -8  467.75   59.49
  -1  -5  -8  436.66   60.89
   5  -8   1  438.26   54.69
   5   8  -1  557.94   57.69
  -5  -8  -1  425.96   55.69
   8   1  -5  433.86   56.69
   8   1  -5  459.85   71.79
   1  -5   8  339.87   70.99
  -1  -5  -8  470.55   48.40
   8  -1   5  429.26   67.39
  -5  -8   1  595.24   58.19
  -5  -8   1  391.36   63.19
   5  -8  -1  477.15   53.49
   1   5   8  385.86   52.09
   1  -5  -8  451.25   62.29
   1  -5  -8  479.85   50.39
   8  -1  -5  425.06   50.79
   5  -8  -1  498.85   55.59
  -1   5  -8  468.85   56.39
  -1  -5   8  590.54   89.79
   8   1   5  486.05   71.69
   5   8   1  373.36   51.69
   8   3  -5  182.18   32.90
  -5  -8  -3  185.48   39.70
  -3  -5  -8  192.58   68.09
  -3  -5  -8  152.28   44.70
   8  -3   5  160.78   57.89
  -3  -5  -8  199.18   32.90
   5  -8   3  234.28   49.40
   3  -5   8  204.38   66.49
   8   3  -5  162.38   60.89
  -8  -3  -5  244.58   41.10
  -3   5  -8  180.18   41.50
   5   8   3  221.48   31.50
   3  -5  -8  186.58   45.20
   8  -3  -5  222.18   33.00
   8   3   5  293.97   47.60
   3  -5  -8  191.18   34.40
   3   5   8  153.28   30.30
  -5  -8   3  182.28   38.60
   5  -8  -3  235.58   36.90
  -5  -8   3  276.17   57.79
   8   5  -5  290.57   43.90
   8   5  -5  263.07   63.99
  -8  -5  -5  296.47   48.60
  -5  -5  -8  259.07   52.49
  -5  -8  -5  329.57   52.59
  -5  -8  -5  353.06   46.00
   5  -8   5  336.97   64.79
   5  -5   8  296.77   78.39
   8  -5   5  398.46   62.69
  -5  -5  -8  232.38   73.69
  -5  -8   5  320.57   70.59
   8  -5  -5  351.26   46.00
  -5  -5   8  349.47   90.59
   5  -5  -8  346.17   55.69
   5  -5  -8  321.17   44.00
  -5  -8   5  273.57   51.49
   5   8   5  294.37   42.30
   5  -8  -5  306.37   46.80
   5  -8  -5  327.97   44.20
   7  -5   8  461.25   89.59
   5  -8   7  499.35   79.19
   8  -7   5  440.66   75.19
  -5  -8  -7  355.96   62.39
  -5  -8  -7  467.75   55.39
  -7  -5  -8  543.75   77.29
   7   5  -8  541.75   65.59
  -8  -7  -5  555.44   74.69
  -7  -5   8  370.86   97.49
   5   8   7  393.86   55.79
  -8  -7   5  271.07   89.19
  -8  -7   5  491.45   69.59
   5  -8  -7  522.85   75.69
   5  -8  -7  506.95   64.79
   7  -5  -8  436.56   61.89
  -5  -8   7  632.44  102.79
  -7   5  -8  435.16   73.69
   0  -6  -8  905.01   89.29
   0  -6  -8  963.20   77.29
   0  -6   8  757.72  111.39
   8   0  -6  968.40  117.29
   8   0  -6  958.60   80.39
   8   0   6  925.91  110.09
  -8   0  -6  802.82   93.69
   6  -8   0  817.32   80.39
  -8  -2  -6  138.99   43.60
  -8  -2  -6  145.29   44.90
   6   8  -2   42.50   39.50
   6  -8   2   71.09   30.70
  -6  -8  -2   61.49   35.10
  -2  -6  -8  115.09   42.10
  -2  -6  -8   67.79   29.50
   8   2  -6   57.19   66.69
   8   2  -6   72.89   30.30
   2  -6   8  116.39   63.89
   8  -2   6   28.60   62.59
   6   8   2  133.19   27.50
   8  -2  -6   76.29   30.10
   2   6   8   77.59   30.20
   2  -6  -8   49.40   39.00
   2  -6  -8  100.69   29.60
   6  -8  -2  155.68   40.10
   8   2   6  134.49   41.60
   6  -8  -2   77.19   30.60
  -4  -6  -8   76.29   30.00
  -4  -6  -8   61.09   43.90
  -6  -8  -4  117.69   39.70
   6  -8   4   79.29   48.20
   8   4  -6    4.50   32.20
  -8  -4  -6   89.79   38.90
   8  -4   6  -75.09   57.09
   8   4  -6  116.99   69.99
   4  -6   8   -7.60   59.69
  -6  -8   4   12.30   39.10
   6  -8  -4   61.69   36.60
   6  -8  -4   67.89   32.10
   6   8   4   61.09   27.00
   8  -4  -6   29.50   31.30
  -6  -8   4   24.90   57.59
  -8   4  -6   47.40   28.90
   4  -6  -8   95.89   43.00
   4  -6  -8   26.50   30.40
   8   4   6  -33.90   50.09
  -4  -6   8   90.39   82.59
   4   6   8   65.69   27.00
  -8  -6  -6   38.00   46.50
   8   6  -6   54.09   44.80
   8   6  -6   34.30   72.99
   6  -8   6   99.99   62.19
  -6  -8  -6   75.99   45.40
  -6  -6  -8  170.18   79.09
  -6  -6  -8   95.29   50.39
   8  -6   6   21.10   63.19
   6  -6   8   42.40   66.99
   6  -8  -6   31.80   34.10
   6  -8  -6   69.59   44.10
  -8   6  -6   33.50   46.20
  -6  -6   8  114.29   90.09
   6  -6  -8  109.59   49.50
   6  -6  -8   50.39   34.60
  -6  -8   6  205.58   75.99
   8  -6  -6   36.00   41.90
  -8  -6   6   71.19   69.99
   7  -8   1  493.05   69.39
   8   1  -7  762.82   71.49
   1  -7   8  734.63  105.49
   7   8  -1  630.94   73.29
   8  -1   7  616.04   92.19
  -1  -7  -8  667.73   65.09
  -8  -1  -7  617.64   86.89
  -1  -7  -8  658.23   82.69
   8   1  -7  882.21  124.09
  -7  -8   1  701.63   73.89
   7   8   1  651.93   64.29
   8  -1  -7  454.55  116.69
   8  -1  -7  643.04   68.09
  -1  -7   8  699.03  107.89
  -1   7  -8  617.14   82.19
   7  -8  -1  617.84   67.89
  -7  -8   1  590.14   77.89
  -8   1  -7  622.34   83.09
   8  -3   7  154.58   70.59
  -7  -8  -3  131.79   43.50
   8   3  -7  254.97   82.89
   8   3  -7  223.38   42.10
  -8  -3  -7   82.69   55.59
  -8  -3  -7  223.48   43.70
   7  -8   3  197.58   51.39
   3  -7   8  187.08   70.79
  -3  -7  -8  144.39   49.70
  -3  -7  -8  213.18   36.60
   3  -7  -8  182.28   40.00
   3   7   8  139.69   34.20
   3  -7  -8  229.98   49.10
   7  -8  -3  224.38   39.00
   7  -8  -3  225.68   39.00
   8   3   7  286.57   60.99
  -7  -8   3  192.98   45.70
   8  -3  -7  215.38   38.70
  -3  -7   8  118.99   75.29
  -3   7  -8  127.49   46.10
   8   5  -7 -118.89   82.79
   8   5  -7    5.60   41.50
  -8  -5  -7   78.49   61.49
   8  -5   7  -91.79   65.29
   7  -8   5  -78.59   52.59
  -8  -5  -7   22.10   45.50
   5  -7   8  -16.00   60.89
  -5  -7  -8   64.99   48.60
  -7  -8  -5  -11.50   45.10
  -5  -7  -8    1.70   29.20
   7  -8  -5    2.20   32.50
  -8   5  -7   31.30   39.20
  -7  -8   5 -151.78   65.99
  -7  -8   5  -31.10   45.80
   8  -5  -7  -21.30   32.90
   7  -8  -5   44.20   38.10
  -5  -7   8   -1.70   91.89
   5  -7  -8   11.90   43.80
   5  -7  -8  -10.00   36.20
   5   7   8   -3.90   28.10
  -8  -7  -7  198.88   81.79
  -8  -7  -7  300.37   58.99
  -7  -7  -8  344.77   60.09
   7  -7   8  311.17   83.29
   8  -7   7  239.98   80.59
  -7  -8  -7  145.99   85.29
  -7  -8  -7  221.98   58.89
  -7  -7  -8  322.87   93.89
   7  -8   7  264.07   81.69
   7  -8  -7  288.87   56.99
   7  -8  -7  174.08   48.00
  -8  -7   7  265.37   92.99
  -7  -7   8  433.06  111.29
   7  -7  -8  320.77   60.79
   7  -7  -8  199.88   50.79
  -7  -8   7  208.28   96.39
   8  -7  -7  244.58   56.79
   8  -7  -7  195.18   47.30
  -8  -8   0  -16.80   39.70
  -8   0  -8   50.69   63.99
   0  -8  -8   18.40   41.70
   0  -8  -8  -12.00   31.90
   0  -8   8  -63.39   63.99
   8  -8   0   -5.20   32.00
   8   0  -8  -15.30   34.80
   8   0   8  145.99   68.19
   8   8   0    5.60   33.00
  -8  -8  -2   34.70   42.00
  -8  -2  -8  111.29   62.49
  -8  -2  -8   96.79   40.80
  -2  -8  -8  128.39   34.60
   8   2  -8  182.38   41.00
   8  -2   8   69.19   78.19
   8  -8   2  141.39   37.50
  -2  -8  -8   37.00   45.70
   2  -8   8   92.09   65.79
  -2   8  -8   -4.40   46.20
   2  -8  -8  109.09   45.10
   2  -8  -8  125.49   37.10
  -2  -8   8   45.90   70.79
   8  -8  -2   57.69   35.10
   8  -2  -8  109.29   36.80
  -8   2  -8   94.59   93.09
  -8  -8   2   68.79   42.70
  -8  -8  -4  -26.70   41.90
   8  -8   4   52.99   54.79
  -8  -4  -8  131.19   67.39
  -8  -4  -8   22.80   46.40
   8  -4   8  116.79   78.19
   8   4  -8   74.79   43.40
   4  -8   8   82.49   71.49
  -4  -8  -8  112.39   49.90
  -4  -8  -8   -2.20   32.70
  -4  -8   8  -36.00   83.29
   4  -8  -8   12.70   45.70
   4  -8  -8   10.90   34.90
  -8   4  -8    3.30   38.70
   4   8   8   34.80   34.00
   8  -8  -4   74.49   39.90
   8  -8  -4  -14.30   37.90
  -8  -8   4  -29.20   72.99
  -8  -8   4  -65.09   46.10
   8  -4  -8   41.90   35.20
  -8  -8  -6   61.59   68.69
  -8  -8  -6   77.79   52.39
  -8  -6  -8  -90.29   77.49
  -8  -6  -8  103.89   56.39
   8   6  -8  -14.20   51.39
   6  -8   8   56.89   75.79
   8  -6   8  -31.60   75.99
  -6  -8  -8  120.39   55.79
   8  -8   6   82.39   68.99
   6  -8  -8  163.58   51.69
   6  -8  -8   86.49   44.30
   8  -8  -6  144.29   49.20
   8  -8  -6   97.39   40.60
  -6  -8   8   -6.70  101.49
   8  -6  -8   23.10   51.69
   8  -6  -8   90.59   41.90
  -8  -8   6  256.77   94.29
  -8  -6   8  -13.90   94.49
  -8  -8  -8   34.30   61.69
   8  -8   8   -6.80   86.59
  -8  -8   8  -23.60  114.89
   8  -8  -8   25.70   57.19
   8  -8  -8   50.99   49.00
   0  -9  -1  -15.00   26.40
   0  -9  -1  -28.50   24.40
   0  -9   1  -11.20   22.30
   0   9   1   -7.00   34.70
   0   9   1   43.10   26.70
   1   0  -9   14.40   24.30
   1   0   9  -54.39   59.49
   9   1   0  -11.80   32.00
  -1   0  -9  -21.50   22.90
   0  -9  -3    9.00   29.30
   0  -9  -3   29.80   25.50
   0  -9   3   85.19   36.00
   0  -9   3   -4.80   24.40
   3   0   9   48.30   61.69
   9   3   0  -21.00   38.70
  -9   3   0    9.50   21.00
  -3   0  -9   10.10   76.39
  -3   0  -9   26.40   32.30
  -3   0  -9   32.20   25.50
   0   9  -3   35.90   37.60
   3   0  -9  -26.60   25.30
  -9  -3   0   -1.90   29.60
   9  -3   0   29.40   23.70
   5   0   9 1749.72  164.98
   9  -5   0 1900.21  129.39
  -5   0  -9 1489.65  134.89
  -9  -5   0 1717.33  135.19
  -9   5   0 1522.55  128.09
   5   0  -9 1705.63  134.59
  -5   0  -9 1712.93  174.78
  -5   0  -9 1685.43  134.29
   0  -9   5 1564.64  147.99
   0  -9   5 1629.94  132.29
   0  -9  -5 1729.93  137.99
   0  -9  -5 1922.91  131.59
   0  -9  -7  171.38   48.90
  -9  -7   0  131.49   45.60
   7   0   9  102.79   79.49
  -7   0  -9  231.68   47.90
  -7   0  -9  150.28   94.79
   9  -7   0  171.58   37.50
   0  -9  -7  184.08   38.80
   1   9   0   32.50   37.70
   1  -9   0   23.70   23.20
   1   9   0   46.30   28.60
   1  -9   0   32.60   23.20
   0  -1  -9    6.70   24.10
   0  -1   9   23.40   61.49
   0   1  -9   23.80   26.50
  -1   9   0    5.10   33.50
  -1  -9   0   23.60   27.10
   1  -9   2  105.89   25.30
   1  -9   2  121.19   38.20
   2  -1   9   44.60   61.79
   9   2  -1   19.80   31.00
  -1   9   2  144.19   37.90
  -2  -1  -9  230.78   88.19
  -9   2   1   73.49   23.00
  -2  -1  -9  110.49   37.80
   1   9  -2  113.49   38.40
  -1  -9  -2  134.59   32.80
  -1  -9  -2   76.09   27.80
   2   1  -9   85.39   29.10
  -9  -2  -1   95.89   40.60
  -2   1  -9  126.69   27.10
   1   9   2  109.29   29.30
   2  -1  -9  122.39   29.90
   1  -9  -2  101.29   25.90
   1  -9  -2   74.19   32.20
  -1   9  -2   41.10   34.30
   9  -2  -1   75.49   23.80
  -1  -9   2  122.79   30.20
   9   2   1   77.19   38.30
  -1  -9   2   39.70   37.80
   4  -1   9   51.09   60.99
  -1  -9  -4   39.50   27.30
   9   4  -1   96.99   44.60
  -9   4   1   52.09   24.00
   4   1  -9   79.69   32.20
   9  -4   1   47.40   26.70
  -4  -1  -9  -64.69   73.49
  -1  -9  -4    1.50   33.10
   1  -9   4   71.39   45.20
   1  -9   4   51.69   24.70
  -4  -1  -9   49.00   33.90
  -4  -1  -9  109.19   27.70
   4  -1  -9   57.69   31.40
  -9   4  -1   93.19   22.60
  -4   1  -9   35.20   28.60
   1  -9  -4   61.69   33.90
   1  -9  -4   46.30   25.90
  -4   1  -9   70.99   37.90
   9  -4  -1   53.39   23.60
   9   4   1   -0.80   46.90
  -9  -4   1    4.20   34.50
  -1  -9   4   53.69   40.10
  -1  -9   4   23.80   28.60
  -1  -9  -6   26.20   30.50
  -1  -9  -6   36.60   43.10
  -9  -6  -1   91.49   38.60
   1  -9   6   71.69   56.29
   9  -6   1   13.20   28.60
   6  -1   9 -158.08   70.39
  -6  -1  -9   30.70   73.89
  -6  -1  -9   89.49   36.60
   6   1  -9   68.89   36.40
   1  -9  -6   15.20   32.10
  -1   9  -6    6.60   44.20
  -6   1  -9   26.90   34.70
  -9   6  -1   66.19   30.20
   6  -1  -9   80.79   35.90
  -9  -6   1  -26.70   38.20
   1  -9  -6   65.09   42.70
  -1  -9   6   49.40   36.60
  -1  -9   6   44.40   56.59
   9  -6  -1   65.19   29.40
   1  -9   8  116.99   69.19
   8  -1   9  248.38   87.59
  -1  -9  -8  112.49   51.89
  -9  -8  -1   44.40   45.30
  -8  -1  -9  -66.19   74.79
   9   8  -1  -22.00   44.50
  -1  -9  -8  104.19   37.80
   9  -8   1   72.69   38.30
   8  -1  -9   58.49   53.89
   1  -9  -8   53.89   52.09
   9  -8  -1   21.50   37.20
   1  -9  -8  118.59   38.20
  -1  -9   8  116.69   77.99
  -9  -8   1   61.29   46.10
  -2   9   1   28.00   33.60
  -1  -2  -9   38.00   37.10
  -1  -2  -9   48.50   23.10
   2  -9   1   48.90   26.40
   2  -9   1   33.10   24.90
   9   1  -2   10.30   21.50
   1   2  -9   10.50   26.60
  -2  -9  -1    3.80   24.90
  -2  -9  -1   27.90   28.20
   1  -2   9    2.30   63.79
  -9   1   2   30.70   22.10
   2   9  -1   12.80   30.10
  -1   2   9   36.70   33.80
   9  -1  -2   18.70   23.00
   2   9   1   46.60   28.30
   1  -2  -9   49.10   26.20
  -1  -2   9  -21.10   57.79
  -2  -9   1   52.79   27.10
   2  -9  -1   60.39   25.80
   2  -9  -1   23.30   24.60
  -2   9  -1   45.50   31.80
   9  -1  -2  -40.60   28.60
  -1   2  -9   37.70   30.40
   3  -2   9  345.57   84.39
  -3  -2  -9  297.17   45.40
   9  -3   2  306.97   49.20
  -3  -2  -9  287.17   83.59
   3   2  -9  261.47   43.20
  -3  -2  -9  290.37   47.40
   9   3  -2  253.97   47.10
   9   3  -2  361.66   40.50
  -2   9   3  358.86   48.00
  -9  -3  -2  333.57   45.40
   2  -9   3  335.17   39.90
  -9   3   2  258.07   36.50
  -2  -9  -3  295.57   44.80
  -2  -9  -3  363.96   41.80
   2  -9   3  273.77   50.49
   2  -9  -3  328.07   43.60
  -2  -9   3  288.37   54.19
  -2   9  -3  256.17   43.80
   2   9   3  330.97   40.40
   3  -2  -9  305.27   41.30
   2  -9  -3  263.57   39.10
   9  -3  -2  306.97   42.00
   9   3   2  356.06   52.79
  -2  -9   3  288.07   42.20
  -3  -2   9  283.97   82.59
  -2  -9  -5   38.80   37.40
  -2  -9  -5   45.20   29.20
   9  -5   2   29.90   26.90
  -5  -2  -9   99.89   72.89
   5  -2   9   59.09   77.79
   2  -9   5   25.20   48.40
   2  -9   5    4.50   27.60
   9   5  -2   16.20   31.60
  -9   5   2  -27.90   31.90
   5   2  -9   52.59   34.80
   9  -5   2  -53.39   38.50
  -2   9  -5   12.40   39.10
  -9  -5   2   15.20   39.40
   9  -5  -2   27.30   25.80
   2  -9  -5   67.99   39.30
  -5   2  -9  132.49   52.49
   2  -9  -5   -0.70   30.10
  -9   5  -2  -21.50   24.30
   2   9   5  -10.40   37.40
  -2  -9   5  -79.69   54.59
   5  -2  -9   17.60   31.40
  -9  -7  -2   35.40   42.30
   2  -9   7  -38.50   56.19
  -7  -2  -9  109.19   77.89
  -7  -2  -9   51.69   44.90
   7  -2   9  -65.89   78.49
   7   2  -9  127.99   38.60
  -2  -9  -7   -7.20   43.50
  -2  -9  -7   62.89   33.80
  -2  -9   7  161.98   74.19
   7  -2  -9   -8.30   35.70
   2  -9  -7    4.10   43.40
   9  -7  -2   94.19   34.50
  -2   9  -7  -18.40   48.30
   2  -9  -7   63.39   34.10
  -9  -7   2  100.99   44.60
   3  -9   0   76.89   31.20
   3   9   0   64.49   32.10
  -9   0   3   53.59   24.40
  -3   9   0  121.39   31.70
   0  -3  -9   27.50   39.50
   0  -3  -9   52.89   26.00
  -3  -9   0   87.49   30.30
   0   3   9  101.99   30.60
   0  -3   9  -18.30   68.29
   9   0  -3    1.60   34.10
   9   0  -3   72.09   29.30
   3  -9   0   83.09   29.90
   9  -2   3   30.30   40.40
  -2  -3  -9   51.59   35.50
  -3  -9  -2  -40.50   27.50
  -3  -9  -2  -16.70   23.80
   2   3  -9   58.59   33.10
   3  -9   2    4.30   44.00
  -3   9   2  -60.69   34.10
   2  -3   9   51.29   62.19
   9   2  -3  -11.90   38.30
  -9   2   3  -26.60   25.10
  -2  -3  -9   43.70   23.40
   2  -3  -9   15.20   26.30
   9  -2  -3   10.80   34.30
  -3  -9   2   -2.00   35.20
   9  -2  -3    8.90   21.60
   3  -9  -2  -47.90   25.80
  -3  -9   2   10.10   30.10
   3  -9  -2   54.59   27.80
  -2  -3   9   90.19   76.59
   3   9   2   24.40   28.10
   9   2   3  -70.99   39.90
   2   3   9   46.60   26.40
  -9   4   3    7.70   30.00
  -3  -9  -4   51.89   27.60
   3  -9   4   -1.10   32.00
   4  -3   9  -52.59   66.59
   9  -4   3  114.89   41.40
  -4  -3  -9  -44.00   79.89
  -4  -3  -9   50.59   39.20
  -3  -9  -4    5.00   36.50
   4   3  -9   32.60   33.50
  -9  -4  -3   18.00   32.90
   9   4  -3   54.29   29.80
   3  -9   4  100.09   44.30
  -9   4  -3   23.50   22.40
   3   9   4   -6.20   30.10
  -3  -9   4   59.09   46.40
  -4  -3   9   29.80   76.99
   3  -9  -4   14.70   28.90
   3  -9  -4   -1.70   33.30
  -3   9  -4   17.70   35.70
  -3  -9   4   24.20   31.70
   9  -4  -3   72.89   28.10
   9   4   3  -47.50   47.10
   3  -9   6  679.03  103.29
   6  -3   9  832.92  122.89
  -6  -3  -9  803.42   87.59
  -6  -3  -9  658.63  102.59
   6   3  -9  870.21   85.19
   9  -6   3  883.01   90.79
  -3  -9  -6  809.32   88.39
  -3  -9  -6  833.52   75.79
  -9  -6  -3  885.51   84.39
  -3  -9   6  737.63  106.09
  -3  -9   6  719.03   88.29
  -9   6  -3  735.53   75.99
   3   9   6  987.90   85.19
   9  -6  -3  805.62   77.39
   3  -9  -6  715.83   89.39
   3  -9  -6  800.92   78.39
  -9  -6   3  902.61   91.89
   6  -3  -9  795.02   79.19
  -8  -3  -9   -0.70   49.10
   8  -3   9  112.09   89.59
   9  -8   3    6.50   59.99
  -8  -3  -9  -21.50   80.49
   3  -9   8  -49.10   73.99
  -3  -9  -8   50.99   50.89
   8   3  -9  121.29   45.40
  -3  -9  -8   72.59   38.10
  -9  -8  -3   47.60   47.20
   3  -9  -8  126.89   52.79
  -8   3  -9  -19.50   44.00
   9  -8  -3   42.60   37.60
  -3  -9   8  -94.89   81.19
  -9  -8   3   81.09   50.39
   8  -3  -9   59.09   37.10
  -3   9  -8   -6.30   54.09
   3  -9  -8  105.99   39.90
  -9   1   4  127.09   29.70
  -1  -4  -9  129.99   30.20
   9   1  -4   19.80   39.50
   9   1  -4  102.99   26.70
   4   9  -1  165.68   35.70
   4  -9   1   52.39   33.50
   9   1  -4   89.49   56.89
  -4  -9  -1   92.39   34.70
   1  -4   9  116.09   65.89
  -1  -4  -9  119.29   39.80
  -4   9   1   76.39   33.90
   9  -1   4   11.80   50.89
  -4   9  -1   50.99   32.20
   4  -9  -1   73.99   33.50
  -1  -4   9  128.19   73.39
   4   9   1   80.99   32.10
   9  -1  -4   95.19   26.30
   9  -1  -4  152.38   42.90
   1   4   9  136.49   30.80
   1  -4  -9   23.50   42.90
  -4  -9   1  128.79   39.90
   4  -9  -1   65.29   30.50
   1  -4  -9   83.39   29.30
  -4  -9   1  112.09   34.60
   9   3  -4  304.97   47.10
   3   4  -9  402.36   53.99
  -4   9   3  353.66   52.69
   4  -9   3  305.47   59.09
   3  -4   9  244.58   75.79
  -9  -3  -4  403.96   58.09
  -3  -4  -9  366.76   56.09
  -3  -4  -9  460.85   46.40
  -4  -9  -3  412.66   53.89
   9  -3   4  380.16   64.69
  -4  -9  -3  374.66   49.10
   9  -3  -4  345.37   49.50
   3  -4  -9  448.96   54.99
   3  -4  -9  372.26   56.69
   3   4   9  458.95   51.09
  -3  -4   9  331.37   87.19
  -4  -9   3  411.16   58.29
   4  -9  -3  330.07   45.60
   9   3   4  369.76   56.99
   4   9   3  391.46   52.89
   4  -9  -3  382.26   48.50
  -4  -9   3  472.85   64.89
  -4  -9  -5 1545.25  111.99
   5  -4   9 1440.06  149.99
  -5  -4  -9 1489.85  127.89
  -5  -4  -9 1400.46  123.59
   5   4  -9 1477.95  121.89
   9   5  -4 1428.96  113.49
  -4  -9  -5 1378.76  121.89
   4  -9   5 1198.58  129.49
   9  -5   4 1585.34  129.69
  -9  -5  -4 1408.86  117.69
  -5  -4  -9 1357.06  155.18
   5  -4  -9 1375.76  114.29
   4  -9  -5 1299.77  119.49
   4   9   5 1394.46  110.79
   4  -9  -5 1438.16  115.39
   9  -5  -4 1408.66  113.99
  -4  -9   5 1313.37  137.09
  -4  -9   5 1311.17  120.89
  -9   5  -4 1381.86  109.79
  -5  -4   9 1400.86  163.58
   4  -9   7  -19.80   60.29
  -4  -9  -7  -18.00   34.20
  -7  -4  -9  123.59   50.19
  -4  -9  -7  -48.10   47.60
   9  -7   4   24.70   54.29
  -9  -7  -4  -10.00   44.80
   7   4  -9   -5.00   44.20
   7  -4   9  -30.00   83.49
  -7  -4  -9   67.69   83.09
  -4  -9   7   -4.20   74.89
  -9  -7   4   13.60   49.80
   7  -4  -9    6.50   35.00
  -9  -7   4   68.49   69.39
   9  -7  -4   39.80   37.70
   9  -7  -4   12.90   34.30
   0  -5   9 2017.70  188.38
   5  -9   0 1941.31  157.18
  -5  -9   0 2277.97  162.58
  -5  -9   0 1959.40  158.28
   0  -5  -9 2120.19  155.08
   9   0   5 2209.38  170.28
   9   0  -5 1980.60  173.58
   5   9   0 2029.00  156.68
   9   0  -5 2119.79  154.48
   9   0  -5 1923.91  176.58
   0  -5  -9 1990.50  163.28
  -2  -5  -9 2119.39  154.78
   9  -2   5 2005.10  212.88
   2  -5   9 1604.14  171.08
  -2  -5  -9 1963.20  142.99
   9   2  -5 1888.31  143.79
  -5  -9  -2 1820.72  148.29
   9   2  -5 1655.53  164.28
   5   9  -2 1854.01  165.08
  -5  -9   2 1868.01  148.09
   5  -9  -2 1942.61  146.09
  -5  -9   2 2001.40  154.08
   2  -5  -9 1848.02  154.28
   2  -5  -9 1946.01  144.89
  -2   5  -9 1794.52  151.68
   2   5   9 1785.12  143.19
   5  -9  -2 2002.50  144.79
   5   9   2 1945.11  143.19
   9  -2  -5 1821.62  142.69
  -2  -5   9 1836.12  184.18
   5  -9   4  236.48   56.99
   4  -5   9  260.97   72.19
  -4  -5  -9  239.88   35.80
   9  -4   5  205.78   62.59
   9   4  -5  142.49   63.59
   9   4  -5  217.48   40.20
  -5  -9  -4  233.28   46.40
  -4  -5  -9  221.18   51.69
  -9  -4  -5  324.17   46.30
   4  -5  -9  238.38   40.10
   4  -5  -9  265.87   55.79
   9  -4  -5  259.27   40.30
  -5  -9   4  203.68   45.60
   5   9   4  247.68   36.60
  -4  -5   9  192.48   91.09
   4   5   9  166.78   33.90
  -9   4  -5  175.48   31.70
   5  -9  -4  198.68   39.50
   5  -9  -4  148.79   44.00
  -5  -9   4  239.58   64.99
  -5  -9  -6  361.66   60.79
  -5  -9  -6  488.95   54.69
  -6  -5  -9  365.66   64.79
  -9  -6  -5  375.36   58.69
  -6  -5  -9  291.47  114.09
   9   6  -5  491.35   77.69
   9   6  -5  424.56   57.29
   9  -6   5  490.25   78.29
   5  -9   6  339.67   78.99
   6   5  -9  363.46   61.69
   6  -5   9  375.56   89.89
   5   9   6  375.66   55.79
  -6  -5   9  306.37  102.29
   5  -9  -6  461.45   61.49
  -5  -9   6  364.86   92.19
  -5  -9   6  373.96   62.69
   9  -6  -5  502.15   56.39
   9  -6  -5  481.55   64.39
   5  -9  -6  406.56   52.39
  -9   6  -5  327.17   49.80
   5  -9   8 1350.96  164.38
   9  -8   5 1671.13  157.98
  -5  -9  -8 1604.04  131.99
  -9  -8  -5 1583.94  142.19
   8   5  -9 1709.33  144.09
  -8  -5  -9 1689.33  148.59
  -5  -9  -8 1532.95  147.19
   5  -9  -8 1760.12  147.39
   5  -9  -8 1692.53  137.69
   9  -8  -5 1605.24  136.39
  -5  -9   8 1783.02  186.18
   9  -8  -5 1693.13  137.79
   8  -5  -9 1604.24  136.09
   9  -1   6  947.31  180.28
   6  -9   1  835.92   85.99
   1  -6   9  729.93  116.19
   6   9  -1  940.21   88.69
  -6  -9  -1 1008.60   87.89
  -1  -6  -9  865.91   94.49
  -1  -6  -9  877.41   78.99
  -9  -1  -6  895.91   91.19
   9   1  -6  947.41   82.39
   9   1  -6  944.81  126.19
   9  -1  -6  847.92   81.49
   9  -1  -6  902.71  128.09
   6   9   1  822.72   81.19
  -1  -6   9  865.01  125.29
  -6  -9   1  951.40   89.09
   1  -6  -9  926.11   93.59
   1  -6  -9  824.22   80.49
  -1   6  -9  887.81  106.19
   6  -9  -1  850.01   83.09
  -6  -9   1 1031.80  100.69
   6  -9   3  237.48   56.59
   9   3  -6  268.57   76.69
  -6  -9  -3   80.09   42.30
  -9  -3  -6  191.08   40.40
   9  -3   6  155.98   66.29
  -3  -6  -9  193.18   51.79
   3  -6   9  161.48   71.79
   9   3  -6  157.58   37.10
  -3  -6  -9  171.58   36.90
   9  -3  -6  230.88   38.70
   3   6   9  154.48   35.00
   6   9   3  199.98   35.70
  -6  -9   3  126.39   42.30
   3  -6  -9  205.88   49.90
   6  -9  -3  226.08   40.20
   6  -9  -3  166.68   38.80
   9   3   6  201.98   56.19
   3  -6  -9  166.08   38.00
  -6  -9   3  223.18   58.49
  -3   6  -9  209.68   49.40
  -3  -6   9  237.28   87.69
   9   5  -6  224.48   45.80
  -9  -5  -6  210.48   49.70
  -6  -9  -5  180.48   50.69
  -6  -9  -5  202.68   41.90
  -5  -6  -9  107.89   53.79
   9   5  -6  221.98   75.89
   5  -6   9  162.88   73.39
  -5  -6  -9  209.28   37.10
   6  -9   5  166.08   58.29
   9  -5   6  328.67   73.09
  -5  -6   9  269.57  104.99
   5  -6  -9  157.68   54.69
   5  -6  -9  178.78   40.50
  -9   5  -6  248.48   37.10
   6  -9  -5  218.68   46.00
   6  -9  -5  179.48   41.10
   6   9   5  142.09   33.00
  -6  -9   5  222.18   76.09
  -6  -9   5  175.48   51.49
   5   6   9  123.69   34.50
   9  -5  -6  187.28   44.10
   7   6  -9   98.69   53.29
  -9  -7  -6   19.20   50.69
   7  -6   9  140.89   90.39
   6  -9   7  -26.00   66.09
  -6  -9  -7  159.28   55.69
  -7  -6  -9  155.28   58.89
   9  -7   6  130.99   69.89
   9   7  -6   91.29   91.99
   6   9   7  136.59   36.20
  -9  -7   6  336.47   84.59
   7  -6  -9   99.99   56.49
   9  -7  -6   99.39   49.70
   9  -7  -6  178.88   45.20
   6  -9  -7   -6.80   51.59
  -7  -6   9   -5.80  106.39
  -6  -9   7  249.18  100.99
   6  -9  -7  106.29   45.80
   7  -6  -9  110.99   44.50
   0  -7   9  145.19   77.99
   9   0  -7  171.98   97.59
   0  -7  -9  209.68   50.79
   9   0  -7  279.87   43.80
   7  -9   0  287.57   46.70
   9   0   7  317.87   83.69
   0  -7  -9  241.38   43.70
  -9   0  -7  345.47   62.99
   7   9   0  238.98   43.70
  -7  -9   0  264.67   53.59
  -9  -2  -7  176.78   54.19
  -2  -7  -9  183.58   54.49
  -7  -9  -2  135.49   43.30
   2  -7   9   92.29   73.69
   7  -9   2  110.09   40.90
   9   2  -7  135.39   91.49
   9   2  -7  117.89   41.90
  -2  -7  -9  166.58   37.10
   9  -2   7   78.19   72.99
   7   9   2  204.28   35.50
  -7  -9   2  159.98   47.20
   9   2   7  149.79   59.19
   7  -9  -2  142.49   37.60
   9  -2  -7  177.68   40.60
  -7  -9   2  163.98   66.29
  -2   7  -9  174.48   55.59
  -2  -7   9   20.90   74.49
   2  -7  -9   73.69   49.50
   2  -7  -9  168.48   38.50
   9  -4   7   99.59   76.99
  -4  -7  -9   69.39   34.30
  -9  -4  -7    2.30   45.60
   4  -7   9  112.39   71.49
   9   4  -7  111.39   92.29
   9   4  -7   11.90   40.80
   7  -9   4   21.70   52.29
  -4  -7  -9   30.50   47.80
  -7  -9  -4    1.30   42.80
   4  -7  -9   -8.00   35.90
   7  -9  -4   68.79   35.60
  -7  -9   4  -18.10   63.99
  -7  -9   4  -53.59   46.40
  -9   4  -7   39.40   33.30
   7  -9  -4   51.19   39.20
   4  -7  -9   21.70   46.80
   9  -4  -7   30.60   35.60
  -4  -7   9   -0.10   98.49
   4   7   9  -23.10   33.50
  -6  -7  -9  127.49   57.59
  -7  -9  -6  139.69   56.09
  -9  -6  -7  100.39   55.89
   9   6  -7  285.27  106.19
   6  -7   9   93.69   77.59
   9   6  -7  167.28   51.49
   9  -6   7  170.78   87.39
   7  -9   6  196.78   71.69
   9  -6  -7   95.39   46.50
   6  -7  -9   44.40   53.09
   9  -6  -7  159.18   53.79
  -7  -9   6   70.19   89.69
  -7  -9   6   92.39   59.59
   7  -9  -6   64.69   48.50
   6  -7  -9   92.09   44.00
  -6  -7   9  247.38  114.69
   7  -9  -6   93.19   43.30
  -8  -7  -9   59.39   65.39
  -9  -8  -7  259.17   65.29
   7  -9   8   42.90   91.39
   9  -8   7  169.58   84.59
  -7  -9  -8  158.98   65.99
   8   7  -9   75.59   64.19
   9  -8  -7  114.89   52.29
   7  -9  -8  162.68   59.99
   7  -9  -8  250.87   56.79
  -8  -7   9  131.59  121.09
  -9  -8   7   42.70  107.09
   8  -7  -9  140.49   61.39
   8  -7  -9  143.09   55.69
  -7  -9   8  131.39  117.29
   9  -8  -7  175.48   57.79
  -1  -8  -9   69.39   38.40
   9   1  -8   10.40   41.30
   1  -8   9  102.59   74.09
   8   9  -1   53.39   46.90
  -9  -1  -8   37.90   62.79
  -8  -9  -1  133.89   46.00
  -1  -8  -9   37.40   53.89
   8  -9   1  138.29   42.10
   9  -1   8  177.68   91.79
   8   9   1   13.10   36.10
   8  -9  -1   59.39   37.70
  -1  -8   9   26.90   75.09
   9  -1  -8   32.40   39.10
   1  -8  -9   68.79   50.09
   1  -8  -9   92.69   37.90
  -8  -9   1  112.19   46.20
  -9   1  -8  151.28   78.19
   9   3  -8  182.98   46.00
  -8  -9  -3  126.39   48.40
  -3  -8  -9  244.18   57.09
   9  -3   8  237.38   91.99
  -9  -3  -8  260.77   67.59
  -9  -3  -8  160.88   51.49
   3  -8   9  120.29   76.49
   8  -9   3  318.17   66.59
  -3   8  -9  141.89   52.79
   8  -9  -3  146.29   42.90
   9  -3  -8  199.78   43.00
  -3  -8   9  136.59   94.39
  -8  -9   3   97.29   77.89
  -8  -9   3  129.19   51.19
   3  -8  -9  149.19   52.29
   3  -8  -9  209.58   43.40
   9   5  -8  -38.30   48.60
   5  -8   9   16.20   77.89
  -5  -8  -9   39.00   58.69
  -5  -8  -9    7.00   36.70
  -9  -5  -8   16.30   56.99
   9  -5   8  182.58   96.89
   8  -9   5  -59.89   62.89
  -8  -9  -5   85.99   51.59
  -9  -5  -8   19.50   71.09
  -8  -9   5   47.80   58.09
  -8  -9   5  103.69   87.39
   5  -8  -9   -6.20   53.09
   5  -8  -9   62.79   42.60
   9  -5  -8   79.09   42.60
  -5  -8   9  -19.00  103.09
  -7  -8  -9   38.10   65.59
  -9  -7  -8   80.39   62.79
   7  -8   9  -80.19   91.69
  -8  -9  -7  121.39   62.89
   9   7  -8   47.10   60.29
   9  -7   8   58.79   92.49
   8  -9   7   16.40   82.99
   8  -9  -7   81.19   48.50
   8  -9  -7  193.88   58.49
   9  -7  -8   98.79   58.19
   9  -7  -8   67.69   47.50
  -7  -8   9   64.39  119.99
   7  -8  -9   90.99   47.40
  -8  -9   7   31.70  111.19
   7  -8  -9  119.79   62.39
  -9  -7   8   41.40  107.99
  -9  -9   0    8.40   47.20
   0  -9   9  -30.30   79.79
   9  -9   0   73.39   40.50
   9   0  -9   94.19   45.40
   9   0   9  -88.29   86.09
  -9  -9  -2  260.77   54.99
   9  -2   9   75.39  101.59
  -9  -2  -9   90.59   79.59
  -9  -2  -9  193.98   54.79
   2  -9   9  190.18   84.79
  -2  -9  -9  175.98   60.59
  -2  -9  -9  261.87   49.20
   9  -9   2  133.79   47.10
   9  -9   2  200.08   64.49
   9   2  -9  300.67   56.39
   2  -9  -9  145.49   46.90
  -2  -9   9  199.08   91.69
   9  -9  -2  207.68   46.50
   2  -9  -9  233.98   59.39
   9  -2  -9  178.08   48.80
  -9  -9   2  211.48   58.09
  -9  -9  -4   67.29   52.19
   9  -4   9    4.70   97.89
  -9  -4  -9  151.48   80.09
  -9  -4  -9  -19.70   57.19
   4  -9   9   30.60   79.99
   9  -9   4   80.99   66.19
  -4  -9  -9   51.59   41.80
   9   4  -9  -24.60   48.90
  -4  -9  -9  128.29   60.79
  -4  -9   9  -10.10   95.79
   4  -9  -9   85.49   56.29
   4  -9  -9   33.00   45.10
  -9   4  -9  -25.30   48.30
   9  -9  -4   55.69   45.40
   9  -9  -4   47.20   43.50
   9  -4  -9   81.29   45.20
  -9  -9   4   89.99   88.09
  -9  -9   4   82.89   59.79
  -9  -9  -6   96.59   60.29
   9  -6   9   52.99  100.99
  -9  -6  -9  129.99   68.49
   9  -9   6  235.08   82.49
  -6  -9  -9  205.08   69.29
   9   6  -9  -32.00   59.39
  -6  -9  -9  126.79   45.00
   6  -9   9   68.19   85.59
   6  -9  -9   79.29   63.79
   6  -9  -9  242.98   55.99
   9  -9  -6  190.78   58.19
   9  -9  -6   83.39   51.89
   9  -6  -9  100.29   63.09
   9  -6  -9   70.99   51.39
  -9  -9   6  -32.10  106.59
  -6  -9   9  139.79  125.29
  -9  -9  -8  137.59   73.19
   9  -9   8   22.20  102.49
  -9  -8  -9  219.38   78.69
   9  -8   9   62.79  108.29
   9   8  -9   -3.40   74.69
   8  -9   9   12.90   98.09
  -8  -9  -9   31.10   74.99
  -8  -9   9  -61.09  136.49
   8  -9  -9   58.39   68.59
   9  -9  -8  124.09   66.49
   9  -9  -8  102.69   65.49
  -9  -9   8   97.39  135.79
   9  -8  -9   38.60   67.99
   9  -8  -9   84.89   60.49
  -9  -8   9 -270.57  129.19
   0 -10   0 6985.40  489.85
   0   0 -10 6817.12  489.75
   2   0 -10   33.30   31.30
  10  -2   0   11.70   25.40
  10   2   0   16.40   42.40
 -10  -2   0   32.30   38.70
  -2   0 -10   16.20   29.50
   0 -10  -2   19.90   34.60
   0 -10  -2  -19.50   27.80
   0 -10   2   13.80   40.50
   0 -10   2    0.30   29.90
 -10  -4   0 1513.05  129.19
 -10   4   0 1434.56  120.89
  -4   0 -10 1806.02  133.29
  -4   0 -10 1758.82  123.59
   0 -10  -4 1524.75  130.39
   0 -10  -4 1589.34  126.29
   0 -10   4 1470.95  139.99
   0 -10   4 1549.74  124.39
   4   0 -10 1608.44  128.09
   4   0  10 1737.93  168.28
  10  -4   0 1528.05  121.79
 -10  -6   0  100.49   46.50
  -6   0 -10   79.79   44.40
  -6   0 -10  107.49   33.80
   6   0 -10   96.49   43.80
   6   0  10   76.09   85.89
  10  -6   0  119.09   35.40
   0 -10  -6   83.89   44.80
   0 -10  -6   41.70   38.10
   0 -10   6  194.58   66.09
   0 -10   6  103.69   41.30
   0 -10  -8   85.79   56.09
   0 -10  -8  100.19   43.20
   8   0 -10  109.79   45.60
   8   0  10   93.39  100.19
   0 -10   8   63.39   76.59
 -10  -8   0  146.49   52.29
  -1  -1 -10   14.40   27.40
 -10   1   1   -7.20   23.30
  -1 -10  -1  -19.40   30.70
  -1 -10  -1    9.80   28.30
   1  -1  10   -8.60   75.09
  10   1  -1    9.50   32.50
   1 -10  -1   35.10   32.30
   1 -10  -1   -2.70   30.40
   1  -1 -10    1.80   30.90
  -1 -10   1  -24.20   30.60
  -1   1 -10   32.70   31.30
 -10   3   1 1266.67  103.09
   1 -10   3 1327.77  105.19
   3  -1  10 1581.84  152.48
   3   1 -10 1238.98  110.19
  -3  -1 -10 1222.68  105.19
 -10  -3  -1 1341.27  108.79
  -3  -1 -10 1269.67  115.49
  10  -3   1 1265.17  104.39
  10   3  -1 1245.88  119.59
  -1 -10  -3 1228.68  111.89
   1 -10   3 1235.68  119.69
  -1 -10  -3 1350.16  107.39
   1 -10  -3 1274.17  111.29
   1 -10  -3 1389.96  108.29
  -1 -10   3 1433.16  121.09
  -1  10  -3 1263.37  117.69
 -10  -3   1 1427.26  114.89
  10  -3  -1 1368.86  103.69
  -3   1 -10 1335.57  109.49
  -1 -10   3 1348.17  108.09
  10   3   1 1064.69  119.49
  -5  -1 -10   61.29   41.00
  -5  -1 -10   31.50   29.00
   1 -10   5   26.80   49.60
   1 -10   5   30.00   34.10
   5   1 -10   44.10   34.80
   5  -1  10    3.60   73.69
  -1 -10  -5    3.40   40.30
  -1 -10  -5    0.80   31.90
 -10   5   1   -1.10   35.00
  10  -5   1   43.80   28.40
 -10  -5  -1  105.59   41.80
  10  -5  -1   47.20   30.20
 -10  -5   1  -12.00   42.00
 -10   5  -1   -5.80   28.00
   1 -10  -5    9.00   40.80
   1 -10  -5   19.90   31.20
  -1 -10   5    8.60   57.39
  -1 -10   5   22.80   37.60
   5  -1 -10    5.10   35.20
  -5   1 -10   65.49   39.10
  -5   1 -10  -13.80   31.40
  -1 -10  -7   10.60   48.30
  10  -7   1   21.10   36.00
 -10  -7  -1   -7.70   45.50
   7   1 -10   24.80   43.90
   7  -1  10  -11.90   95.79
  -7  -1 -10   49.60   47.90
   1 -10   7   36.30   66.29
  -1 -10  -7  -28.40   37.80
   1 -10  -7   -0.80   47.30
   1 -10  -7   28.80   38.30
  -7   1 -10  -40.40   36.70
  -1 -10   7  -81.59   71.79
  10  -7  -1  -20.80   35.70
 -10  -7   1  -26.00   45.90
   7  -1 -10   30.30   41.80
   1 -10   9  371.36  105.99
  10  -9   1  449.56   62.29
  -1 -10  -9  389.36   73.69
  -1 -10  -9  393.06   58.89
   9  -1  10  137.29  110.09
   9   1 -10  302.67   63.29
 -10  -9  -1  355.56   67.39
 -10  -9   1  356.96   69.59
  -1 -10   9  374.06   99.09
   1 -10  -9  316.87   72.49
  10  -9  -1  372.66   57.29
   1 -10  -9  472.85   61.09
   9  -1 -10  346.97   62.09
   2 -10   0  635.34   69.99
   0   2 -10  801.42   73.79
  -2  10   0  663.23   82.09
   2 -10   0  741.83   72.19
 -10   0   2  630.74   63.19
   0  -2  10  739.53  115.19
  10   0  -2  620.04   73.49
  10   0  -2  767.02   65.79
   2   2 -10  -23.70   32.40
   2 -10   2  -23.10   25.30
   2  -2  10   15.60   73.69
 -10  -2  -2  -80.09   42.40
  -2 -10  -2  -69.49   33.90
  -2 -10  -2  -25.60   28.70
 -10   2   2  -63.19   25.70
  -2  -2 -10  -43.00   43.20
  10  -2   2  -44.30   38.70
  -2 -10   2  -21.10   31.20
  -2  10  -2   -1.60   42.70
  10  -2  -2  -25.80   26.50
  -2 -10   2  -17.90   38.60
   2 -10  -2  -53.89   32.40
   2 -10  -2  -12.90   27.30
   2  -2 -10  -10.70   31.10
  -2   2 -10   -3.30   33.60
  -2  -2  10   44.10   76.59
  10  -4   2   54.19   39.60
  10  -4   2   -1.30   30.70
   2 -10   4  -25.60   49.10
   4   2 -10   69.49   36.20
   2 -10   4  -14.10   28.60
  -2 -10  -4  -64.09   36.70
  -2 -10  -4  -36.80   29.20
  -4  -2 -10   46.80   42.50
  -4  -2 -10   23.80   26.90
 -10  -4  -2   27.90   37.20
   4  -2  10 -116.69   81.69
 -10   4  -2  -46.70   23.70
  10  -4  -2    9.60   28.40
   2 -10  -4    8.80   37.50
   2 -10  -4   -7.40   31.50
  -2  10  -4   87.09   46.60
  10   4   2  139.89   59.69
  -2 -10   4  -57.99   49.50
  -2 -10   4    4.90   33.50
  -4   2 -10   10.80   35.70
 -10  -4   2   56.49   44.20
   4  -2 -10  -14.30   34.70
   6   2 -10  325.67   50.09
  -6  -2 -10  252.17   54.59
 -10  -6  -2  367.36   57.69
  10  -6   2  260.47   59.29
  10  -6   2  280.77   44.10
   2 -10   6  280.07   69.39
  -2 -10  -6  194.28   51.69
   6  -2  10  286.47  102.49
  -2 -10  -6  321.97   46.70
   2 -10  -6  252.67   52.59
   6  -2 -10  215.08   45.40
   2 -10  -6  279.57   45.60
 -10   6  -2  155.38   45.20
  -2 -10   6  185.48   73.19
 -10  -6   2  350.16   59.89
  -2 -10   6  285.17   52.29
  -2  10  -6  236.38   61.69
  10  -6  -2  375.76   47.60
  -6   2 -10  233.88   48.70
  -8  -2 -10   66.49   51.19
 -10  -8  -2   45.90   53.89
  -2 -10  -8   31.30   55.39
  -2 -10  -8   92.99   44.60
   8  -2  10  251.77  104.19
   8   2 -10  226.28   53.19
   2 -10   8   82.09   78.89
  10  -8   2   98.79   60.09
  10  -8   2   97.49   45.10
  10  -8  -2  109.59   44.20
   8  -2 -10   28.20   44.00
   2 -10  -8   70.49   43.20
  -2 -10   8  153.58   85.59
  -8   2 -10   24.20   41.90
   2 -10  -8   98.39   55.99
 -10  -8   2   54.69   55.09
  -3 -10  -1   57.29   34.70
   3 -10   1   89.29   34.70
  -3  10   1  -18.30   42.70
  -1  -3 -10   98.39   48.60
  10   1  -3   83.89   30.30
   1  -3  10   57.09   78.49
  10   1  -3   77.59   41.40
 -10   1   3    8.30   29.20
  -1  -3 -10   57.79   28.90
   1   3 -10   27.90   37.10
   1  -3 -10   76.79   30.80
  -3 -10   1  108.79   46.20
   1  -3 -10   32.00   45.50
  -1  -3  10   14.70   78.09
  10  -1  -3  100.59   26.70
  -3  10  -1  127.39   41.00
  -3 -10   1   66.99   33.80
  10  -1  -3   -8.60   38.00
   3 -10  -1   26.20   32.70
   3 -10  -1   38.60   33.60
  10   3  -3   45.30   31.10
  -3 -10  -3   37.40   38.80
   3   3 -10   -7.20   37.30
 -10   3   3  -41.40   33.10
  -3  -3 -10   43.50   43.70
   3  -3  10   45.20   76.19
  -3  -3 -10   78.69   29.50
  -3 -10  -3   48.30   31.90
  10  -3   3  100.79   59.89
 -10  -3  -3  135.49   36.60
   3 -10   3   69.99   26.40
   3 -10   3   19.90   46.80
  10  -3  -3   37.20   31.00
  -3  -3  10   52.89   84.79
  10   3   3   34.60   53.69
   3 -10  -3   39.50   35.80
   3 -10  -3  -10.30   30.30
  -3 -10   3   35.50   35.20
  -3  10  -3    2.50   42.00
   3  -3 -10   50.79   32.30
  -3 -10   3   97.79   48.30
  -5  -3 -10  321.67   56.99
  -5  -3 -10  309.17   40.30
  10   5  -3  300.77   40.20
   5   3 -10  190.58   49.10
   3 -10   5  236.68   61.59
  10  -5   3  276.07   58.79
  -3 -10  -5  276.07   52.49
   3 -10   5  250.97   40.20
   5  -3  10  199.38   87.89
  -3 -10  -5  301.87   42.20
 -10  -5   3  233.78   59.59
  10  -5  -3  252.27   41.70
   5  -3 -10  250.07   44.10
  -3  10  -5  141.29   51.89
   3 -10  -5  353.06   47.30
  -3 -10   5  173.18   69.79
  -3 -10   5  224.38   52.09
   3 -10  -5  263.57   51.49
 -10   5  -3  211.38   36.30
  -3 -10  -7   25.50   39.20
   7  -3  10   50.49   98.09
   7   3 -10   81.49   45.50
  10  -7   3   97.09   60.29
  -3 -10  -7  -11.10   49.99
  -7  -3 -10  122.39   53.89
 -10  -7  -3  113.39   48.90
   3 -10   7    8.80   69.99
  10  -7  -3  107.09   39.80
   7  -3 -10   35.60   41.80
 -10  -7   3  136.09   55.99
  -3 -10   7  145.89   77.39
   3 -10  -7   36.70   50.09
   3 -10  -7   97.89   40.30
  -3 -10  -9   82.79   62.49
  10  -9   3   44.50   65.69
  -3 -10  -9  124.39   47.80
   9   3 -10  -35.70   53.09
   3 -10   9   61.69   86.09
   9  -3  10  -81.49  109.29
  -9  -3 -10  132.89   60.99
 -10  -9  -3   94.29   56.49
   3 -10  -9   44.60   61.99
   3 -10  -9   11.60   45.20
  -9   3 -10  -62.29   67.89
   9  -3 -10   48.40   47.80
 -10  -9   3  101.09   63.39
  10  -9  -3  -13.00   45.10
  -3 -10   9  -56.99   97.79
   0  -4  10  488.95  110.49
  -4 -10   0  566.34   67.19
   4 -10   0  561.04   58.59
   4 -10   0  431.56   64.79
  10   0  -4  407.66   78.29
  -4  10   0  471.45   67.89
  10   0  -4  544.95   58.19
  10   0  -4  444.96   60.59
   0  -4 -10  500.05   60.89
   0  -4 -10  584.04   80.59
  -2  -4 -10  143.39   34.20
  10   2  -4   80.19   30.50
  -4 -10  -2  137.79   40.10
  -4  10   2   91.79   43.20
  -2  -4 -10   97.39   45.80
 -10   2   4   43.00   36.20
   2   4 -10   89.09   41.60
  10  -2   4  241.48   64.69
   2  -4  10   93.29   75.99
   2  -4 -10   57.89   34.70
   2  -4 -10  168.28   50.19
   4  10   2  157.48   42.80
  10  -2  -4  186.78   47.00
  10  -2  -4  147.59   33.70
  -4 -10   2  113.59   48.80
  -4 -10   2  143.59   42.50
   4 -10  -2  163.08   39.90
   4 -10  -2  121.59   36.30
  -2  -4  10   75.39   84.29
   4  -4  10   94.09   82.69
  -4 -10  -4   10.20   34.10
  -4  -4 -10   48.60   50.29
  10   4  -4  171.68   33.10
   4 -10   4   57.99   48.60
   4   4 -10  -10.30   41.20
  -4 -10  -4  141.99   44.20
 -10  -4  -4  149.29   42.00
  10  -4   4   18.00   52.89
  -4  -4 -10   31.80   30.30
   4  -4 -10  101.49   34.80
  -4 -10   4  117.19   40.60
   4 -10  -4  117.69   34.20
  -4 -10   4  167.48   61.59
  10  -4  -4   71.79   34.00
   4 -10  -4   80.39   40.70
  -4  -4  10  -55.49   92.39
  10   4   4  140.29   63.39
   4 -10   6 1241.88  143.29
  -6  -4 -10 1310.47  133.19
  -4 -10  -6 1485.65  130.69
  -4 -10  -6 1526.75  119.79
   6  -4  10 1537.25  169.08
  10   6  -4 1547.45  121.29
   6   4 -10 1336.97  128.59
  10  -6   4 1446.76  136.99
 -10  -6  -4 1459.05  127.49
   4 -10  -6 1468.45  128.79
  10  -6  -4 1521.35  122.09
  -4 -10   6 1545.75  157.18
  -4 -10   6 1399.56  129.19
   4 -10  -6 1463.15  122.29
   6  -4 -10 1419.86  121.59
  -4 -10  -8  -11.70   57.39
  -4 -10  -8   12.60   42.30
   8  -4  10   17.70  103.39
  10  -8   4   28.30   66.99
 -10  -8  -4   66.59   55.79
  -8  -4 -10  -28.70   59.69
   8   4 -10   44.80   51.29
   4 -10   8  -17.90   72.19
 -10  -8   4  -49.60   60.79
  -4 -10   8 -111.89   88.89
  10  -8  -4   -5.50   42.40
   4 -10  -8  -60.39   55.29
   4 -10  -8  -36.10   42.60
   8  -4 -10  -44.00   42.30
  10  -1   5  123.29   72.99
  -5 -10  -1  174.38   41.90
  -5  10   1  208.68   42.30
  -1  -5 -10  239.98   38.40
   1  -5  10  192.28   81.89
  -1  -5 -10  230.08   51.89
   5 -10   1  217.98   42.50
  -5 -10   1  181.18   49.90
   5 -10  -1  227.58   38.30
   5 -10  -1  108.59   38.00
   5  10   1  160.58   42.40
   1  -5 -10  236.08   51.79
  10  -1  -5  135.39   37.10
  -5 -10   1  180.68   44.60
   1  -5 -10  283.27   40.90
  -1  -5  10  100.59   87.99
 -10  -3  -5   43.00   36.80
   3  -5  10  -50.89   71.39
  10   3  -5   33.30   35.00
  -3  -5 -10   25.80   49.70
  -3  -5 -10  -51.09   31.80
   5 -10   3    5.60   51.89
  -5 -10  -3    8.80   38.80
  10  -3   5   21.60   59.69
  10   3  -5  -57.59   68.49
  -5 -10   3  -16.30   40.70
  10   3   5   35.80   58.49
  -3  -5  10   74.49   91.39
   3  -5 -10  -35.50   48.40
   3  -5 -10   10.20   33.90
  -3   5 -10  -12.80   52.99
  -5 -10   3   -4.20   56.39
  10  -3  -5   -5.90   34.00
   5 -10  -3    6.40   36.00
   5 -10  -3  -54.49   33.80
   5  10   3   10.20   36.50
   5  -5  10   57.59   82.19
  -5  -5 -10   -6.30   31.20
   5   5 -10  -78.09   43.80
  -5  -5 -10  -45.50   52.09
  10   5  -5  -53.99   67.69
   5 -10   5   33.10   56.49
  10  -5   5  -22.80   63.29
  -5 -10  -5   54.09   45.30
 -10  -5  -5   10.60   46.60
  -5 -10  -5  -19.30   36.80
  10   5  -5    7.60   39.70
   5 -10  -5  -11.50   35.60
   5 -10  -5    2.60   44.40
   5  -5 -10   -4.50   36.30
  -5  -5  10  -25.80  103.19
  -5 -10   5   49.60   72.59
  -5 -10   5   23.80   46.20
   5  -5 -10  -13.00   51.59
   5  10   5  -24.80   35.00
  10  -5  -5   21.80   37.00
 -10   5  -5   -4.30   31.60
   5 -10   7  895.71  135.79
 -10  -7  -5  984.80  111.69
  10  -7   5 1023.70  128.89
  -5 -10  -7 1210.78  117.29
  -7  -5 -10 1056.29  116.69
  10   7  -5 1068.99  110.09
  -5 -10  -7 1185.08  100.19
   7   5 -10 1083.09  113.49
   7  -5  10  964.50  157.48
   5 -10  -7  989.80  113.09
  10  -7  -5 1078.89  103.29
   5 -10  -7 1084.99  103.99
  10  -7  -5 1127.59  103.99
   7  -5 -10 1005.40  103.09
  -5 -10   7 1065.09  154.28
   9   5 -10  -13.30   60.59
 -10  -9  -5   15.80   62.69
  -5 -10  -9   31.70   50.69
   9  -5  10   72.79  109.29
  -5 -10  -9   63.29   68.59
  -9  -5 -10   44.60   67.19
  10  -9   5  -51.39   79.49
   5 -10   9  -84.29   85.59
 -10  -9   5   95.79   90.09
   5 -10  -9    6.50   62.89
   5 -10  -9   84.19   52.19
   9  -5 -10  -40.90   48.90
  10  -9  -5  -83.19   52.39
 -10  -9   5  -78.99   74.09
  10  -9  -5  -25.70   50.09
  -5 -10   9   52.09  115.19
   0  -6 -10 9068.29  623.64
   6 -10   0 8818.42  625.64
  10   0  -6 8176.18  637.74
  10   0  -6 8983.60  623.04
   0  -6 -10 8781.62  629.44
  -6 -10   0 9284.77  627.24
  -6 -10   0 8745.92  625.94
   0  -6  10 8805.32  649.74
  10   0   6 8623.34  633.24
  -2  -6 -10    4.90   49.80
  -2  -6 -10   -3.50   33.70
  10  -2   6  -21.90   70.19
  10   2  -6   34.60   81.69
  10   2  -6  -34.60   36.40
  -6 -10  -2   14.60   39.00
   2  -6  10   14.50   71.89
   6 -10  -2  -41.60   38.00
   6 -10  -2    6.90   35.90
  -6 -10   2   34.30   42.30
  -2  -6  10  -46.10   92.69
   2  -6 -10   12.30   47.40
   2  -6 -10   13.30   33.10
  10  -2  -6   13.90   36.20
   6  10   2   89.39   40.50
  -6 -10   2   66.89   53.99
  -4  -6 -10  171.48   57.39
  -4  -6 -10  168.78   40.90
  10  -4   6  223.68   76.09
 -10  -4  -6  193.48   47.70
  -6 -10  -4  212.48   50.99
  10   4  -6  205.88   43.90
   4  -6  10  153.38   78.99
   6 -10   4  210.68   66.09
   4   6  10  174.98   46.80
  -4  -6  10  283.57  103.99
   6  10   4  255.67   43.90
   6 -10  -4  259.17   46.10
   4  -6 -10  190.98   58.39
   4  -6 -10  262.87   44.70
  -6 -10   4  125.19   70.99
  -6 -10   4  154.28   51.09
  10  -6   6  836.02  109.49
   6  -6  10  723.03  119.09
  10   6  -6  742.23   90.59
   6   6 -10  679.63   97.99
   6 -10   6  663.23  106.49
 -10  -6  -6  852.91   95.39
  10   6  -6  699.03  106.69
  -6 -10  -6  689.03   80.89
  -6  -6 -10  731.33  102.59
  10  -6  -6  587.54   91.79
  10  -6  -6  828.92   87.89
   6 -10  -6  612.54   85.69
   6  10   6  661.53   78.89
   6  -6 -10  950.70  103.89
   6  -6 -10  841.12   85.39
  -6  -6  10  743.53  138.49
   6 -10  -6  763.42   94.49
  -6 -10   6  736.93  102.19
  -6 -10   6  882.81  136.29
   8  -6  10  170.78  106.39
  10   8  -6   63.39   63.79
  -8  -6 -10   55.09   65.99
   6 -10   8  -52.29   85.19
  10  -8   6  -12.90   78.19
   8   6 -10   10.10   61.89
 -10  -8  -6    1.30   60.29
  -6 -10  -8    6.30   62.89
  -6 -10  -8  -24.00   43.50
  -6 -10   8  113.39  114.09
   6 -10  -8  -35.40   47.50
 -10  -8   6   35.30   94.79
   8  -6 -10    7.80   48.90
  10  -8  -6  -42.80   54.79
  10  -8  -6   94.69   50.09
   6 -10  -8   -6.40   57.59
   8  -6 -10  -60.49   63.19
  -7 -10  -1   40.70   44.20
  10  -1   7  -79.59   77.39
  10   1  -7   78.59   99.19
  10   1  -7   41.10   41.40
  -7 -10  -1  138.79   52.49
   7 -10   1   41.60   38.70
 -10  -1  -7  -20.70   55.59
  -1  -7 -10  103.29   50.79
  -1  -7 -10  137.79   40.40
  10  -1  -7   92.79   41.90
   7 -10  -1   16.50   37.20
  -1  -7  10  122.49   84.69
   1  -7 -10  -35.40   51.19
   7  10   1    9.50   41.90
   1  -7 -10   37.20   35.70
  -7 -10   1   88.19   56.59
  -7 -10   1   28.10   44.90
  -3  -7 -10    8.40   53.99
  10   3  -7   22.80   42.40
  -3  -7 -10   45.80   39.40
  10   3  -7  170.68  101.89
   3  -7  10   40.80   75.99
  10  -3   7  -43.30   80.99
  -7 -10  -3   31.70   45.40
   7 -10   3   84.39   55.19
 -10  -3  -7  -42.00   46.40
  -7 -10   3  -44.80   44.90
   7 -10  -3   45.10   41.60
  -3   7 -10  151.68  116.19
  10  -3  -7    1.40   38.60
   3  -7 -10   50.39   51.69
   3  -7 -10   17.80   38.00
   7 -10  -3    1.70   37.00
   7  10   3   40.00   39.70
  -3  -7  10   31.80   91.99
  10   3   7  179.18   74.09
  -7 -10   3  -61.19   66.09
   5  -7  10   83.59   87.99
 -10  -5  -7  -90.19   50.89
   7 -10   5   25.60   66.39
  -7 -10  -5  -32.70   50.49
  10  -5   7 -137.19   82.89
  -5  -7 -10  -29.40   37.60
  10   5  -7    3.00   46.40
  10   5  -7 -161.88   96.29
  -5  -7 -10   18.80   58.99
   7  10   5   24.60   35.10
  10  -5  -7  109.99   45.00
  -5  -7  10  154.18  117.49
  -7 -10   5 -105.79   84.99
   5  -7 -10  -64.59   54.79
   5  -7 -10  -33.90   40.00
   7 -10  -5   -4.90   42.70
 -10   5  -7   23.20   41.80
   7 -10  -5   58.59   49.30
   5   7  10  -54.29   50.69
  -7 -10   5   45.50   57.59
 -10  -7  -7  205.08   63.99
   7 -10   7  108.39   82.49
   7  -7  10  129.19  100.59
  -7  -7 -10  207.78   70.59
  -7 -10  -7  225.68   66.59
  10  -7   7  137.89   87.19
  10   7  -7  139.39   62.09
   7   7 -10   84.79   65.89
  -7  -7  10  -18.00  125.79
  10  -7  -7  195.38   58.39
  10  -7  -7  174.88   55.79
   7  -7 -10   78.79   64.29
  -7 -10   7   59.79  110.99
   7 -10  -7  104.89   58.99
   7  -7 -10   90.29   50.29
   7 -10  -7  187.58   56.49
  10  -9   7  -14.10  104.49
   7 -10   9   99.29  112.49
 -10  -9  -7   68.79   71.39
  10   9  -7  -36.70   74.59
   9   7 -10  -69.59   72.99
  -9  -7 -10   19.50   77.39
   9  -7  10 -130.39  119.29
  -7 -10  -9   88.69   72.79
   9  -7 -10  -27.00   70.89
 -10  -9   7  -23.80  118.19
   9  -7 -10  -16.70  104.69
  10  -9  -7   61.09   63.79
  10  -9  -7   19.50   58.59
   7 -10  -9    7.80   68.89
  -7 -10   9  212.08  138.29
  10   0   8  260.47   86.09
   8  10   0  247.58   51.99
  -8 -10   0  232.78   55.39
 -10   0  -8  184.98   75.79
   0  -8 -10  257.17   63.29
   0  -8 -10  180.18   46.20
   8 -10   0  162.68   46.60
   0  -8  10  145.09   86.79
  10   0  -8  160.18   47.60
  -2  -8 -10    2.30   60.49
   2  -8  10  -82.49   79.99
  -2  -8 -10   51.89   43.20
  -8 -10  -2   -5.90   66.79
  -8 -10  -2    5.30   50.29
  10  -2   8 -160.58   89.39
   8 -10   2   42.50   43.70
 -10  -2  -8  -36.20   62.69
  -8 -10   2   -8.10   52.49
  -2  -8  10  140.09   95.79
  10  -2  -8   25.60   44.10
  -8 -10   2   80.39   72.69
   8 -10  -2  -47.80   40.10
   8  10   2   40.00   40.80
   2  -8 -10  -12.30   42.30
   2  -8 -10   40.50   58.29
  10   4  -8  -24.10   48.50
  10  -4   8 -181.38   97.49
 -10  -4  -8   42.50   55.69
  -4  -8 -10   67.89   60.19
  -4  -8 -10   16.00   42.70
   4  -8  10  -12.20   84.29
  -8 -10  -4  -41.40   48.70
   8 -10   4    8.50   64.89
  -8 -10   4  -65.19   83.39
  10  -4  -8   74.19   44.30
  -8 -10   4    0.20   58.39
   8 -10  -4   25.20   46.90
  -4  -8  10   45.70  105.49
   4  -8 -10   43.40   57.19
   4  -8 -10  -80.69   43.90
   8 -10  -4  -16.20   43.90
  -8 -10  -6  393.96   77.19
  10  -6   8  363.26  111.99
 -10  -6  -8  486.15   77.99
  10   6  -8  488.35   75.19
   8 -10   6  433.96   99.49
   6  -8  10  462.65  110.69
  -6  -8 -10  541.15   84.29
  -6  -8 -10  594.34   71.49
  -6  -8  10  386.16  134.79
   8 -10  -6  513.85   72.19
   8 -10  -6  528.55   70.89
  -8 -10   6  432.76  119.19
   6  -8 -10  561.84   81.69
   6  -8 -10  497.55   70.69
  -8 -10   6  555.34   89.89
   6   8  10  436.06   85.19
  10  -6  -8  544.65   74.19
  10  -6  -8  481.65   76.29
  -8 -10  -8  150.08   73.29
   8  -8  10  -55.49  114.99
  -8  -8 -10  -21.40   77.39
 -10  -8  -8   74.09   72.09
  10   8  -8   24.00   72.39
   8 -10   8  -28.00  106.79
  10  -8   8  -77.79  106.09
   8   8 -10   19.00   76.49
  -8 -10   8   16.70  130.29
  -8  -8  10 -141.19  139.79
   8 -10  -8  168.78   68.19
   8  -8 -10  -69.29   72.49
  10  -8  -8  119.29   69.09
  10  -8  -8   60.89   58.99
  -1  -9 -10  -18.10   61.39
  -9 -10  -1   16.10   53.89
   9 -10   1   39.00   46.10
  10   1  -9  -83.19   47.30
   1  -9  10   23.20   87.29
  -1  -9 -10  -15.10   45.10
 -10  -1  -9  -88.09   88.19
  10  -1   9  117.39   99.49
  -1  -9  10 -111.49   95.59
  -9 -10   1    8.60   55.79
   9  10   1    3.40   45.70
   1  -9 -10   17.00   46.30
  10  -1  -9   30.30   47.50
   1  -9 -10   54.19   60.29
   9 -10  -1  -53.29   42.40
  -9 -10  -3  669.83   82.39
  -3  -9 -10  581.34   86.79
  10  -3   9  658.93  131.99
  -3  -9 -10  599.44   80.69
   3  -9  10  574.14  112.89
  10   3  -9  603.04   78.49
   9 -10   3  612.64   93.89
 -10  -3  -9  595.24   77.59
  -3  -9  10  512.75  125.89
  -9 -10   3  572.14  100.19
   3  -9 -10  593.84   82.99
   3  -9 -10  628.14   74.99
   9 -10  -3  579.34   74.69
  10  -3  -9  546.45   84.49
  -9 -10   3  590.84   82.89
  -9 -10  -5  143.29   63.69
   5  -9  10  102.39  105.29
   9 -10   5  107.29   85.09
  -5  -9 -10  200.38   75.69
  -5  -9 -10  228.98   51.99
  10  -5   9  419.36  117.89
  10   5  -9  146.29   62.09
 -10  -5  -9  162.28   66.29
  -5  -9  10  263.07  129.99
   9 -10  -5  273.47   61.79
   9 -10  -5  233.98   58.59
   5  -9 -10  211.08   62.79
  -9 -10   5  222.28   75.29
   5  -9 -10  283.57   71.69
  10  -5  -9  129.99   56.69
  -9 -10   5   59.39  102.09
  10   7  -9   54.59   70.39
  10  -7   9  -49.80  115.89
 -10  -7  -9  -94.09   71.89
  -7  -9 -10  -24.40   76.49
   9 -10   7  -87.39  104.39
  -9 -10  -7   42.50   69.99
   7  -9  10   75.69  106.99
   9 -10  -7  110.09   62.19
   7  -9 -10   64.89   74.89
  10  -7  -9   54.79   69.49
  10  -7  -9   84.89   64.89
  -7  -9  10  332.77  153.88
   9 -10  -7   48.20   66.09
  -9 -10   7 -175.28  130.39
 -10  -9  -9   97.89  103.99
   9   9 -10  119.39  170.08
  -9 -10  -9  304.37   94.69
  10   9  -9  202.08   89.69
  10  -9   9   32.30  134.39
   9  -9  10   35.70  169.68
   9 -10   9   61.09  127.89
  -9 -10   9  -91.29  158.48
   9 -10  -9  263.67   85.29
   9 -10  -9  161.18   73.09
   9  -9 -10  148.59   82.59
   9  -9 -10  111.09   73.79
 -10  -9   9   42.00  151.18
  10  -9  -9   98.69   83.89
  10  -9  -9  142.69   71.59
 -10 -10   0   80.39   63.99
   0 -10 -10    6.80   65.29
   0 -10 -10  161.58   52.49
   0 -10  10   -7.90   96.69
  10 -10   0   42.40   49.70
  10   0 -10  141.89   56.99
 -10 -10  -2   60.29   65.99
  -2 -10 -10  247.98   71.49
  -2 -10 -10  153.68   53.19
  10  -2  10   55.99  129.69
  10 -10   2  143.39   81.39
   2 -10  10  231.48   99.49
  10   2 -10   98.69   60.69
  -2 -10  10   91.79  116.09
   2 -10 -10  190.98   70.69
   2 -10 -10  218.28   57.09
  10 -10  -2   80.59   53.69
  10  -2 -10  106.39   54.59
 -10 -10   2  163.48   66.99
 -10 -10  -4   70.19   67.69
  10 -10   4    4.20   80.89
 -10  -4 -10  -57.39   66.29
  -4 -10 -10   11.50   72.69
  -4 -10 -10   34.40   51.39
  10  -4  10  123.59  129.69
  10   4 -10  139.39   64.19
   4 -10  10  -45.50  104.59
  -4 -10  10  -77.99  129.39
   4 -10 -10   55.99   68.89
   4 -10 -10  -20.40   57.69
  10 -10  -4   86.69   56.29
  10  -4 -10    3.40   51.89
 -10 -10   4   29.80   90.99
 -10 -10   4  -71.29   73.89
 -10 -10  -6 1117.69  124.19
  -6 -10 -10  968.70  103.59
  10 -10   6  867.21  131.09
 -10  -6 -10  851.01  107.89
  10   6 -10  711.83  104.09
  10  -6  10  811.52  161.08
   6 -10 -10  872.91  109.69
   6 -10 -10  877.61  115.69
  10 -10  -6  784.72  111.59
  10 -10  -6 1033.90  135.49
  10  -6 -10  671.23  103.19
  -6 -10  10  677.53  167.98
 -10 -10  -8  182.38  127.49
  10  -8  10  -48.30  136.79
 -10  -8 -10   47.50   86.79
  10  10  -8   32.30   92.69
  -8 -10 -10  187.38   90.49
   8 -10  10   34.30  129.79
   8 -10 -10   43.70   69.59
  -8 -10  10  -94.79  168.08
   8 -10 -10  191.28  110.89
  10 -10  -8  -19.00   68.49
  10  -8 -10   88.89   82.99
  10  -8 -10  111.49   68.99
 -10 -10   8   49.80  148.89
 -10 -10 -10  401.36  109.79
  10  10 -10  388.86  117.49
  10 -10  10  655.03  174.68
  10 -10 -10  521.25  114.69
  10 -10 -10  587.04   97.89
 -10 -10  10  609.54  190.08
   1   0 -11  542.15   65.49
   0 -11   1  503.65   64.59
   0 -11  -1  598.34   68.59
   0 -11  -1  524.55   67.89
  -1   0 -11  503.65   65.49
 -11  -3   0   97.99   49.70
   3   0 -11  170.88   42.20
  11   3   0  195.18   60.99
  11  -3   0  142.19   37.10
   0 -11   3   92.59   51.79
   0 -11   3  172.18   40.30
   0 -11  -3   63.69   44.30
   0 -11  -3  217.78   41.90
 -11   3   0  175.78   32.40
  -3   0 -11  172.38   52.99
  -3   0 -11  213.48   39.70
  -5   0 -11  380.76   62.99
 -11   5   0  353.96   54.99
 -11  -5   0  405.26   63.69
   5   0 -11  423.36   59.99
   5   0  11  511.75  105.69
  11  -5   0  424.26   52.89
   0 -11  -5  438.56   61.49
   0 -11  -5  498.45   65.99
   0 -11   5  448.86   76.29
   0 -11   5  442.16   57.99
  -5   0 -11  424.06   52.19
   0 -11   7  147.99   81.69
   0 -11  -7  219.98   58.69
   0 -11  -7  198.58   48.50
 -11  -7   0  162.78   58.49
  -7   0 -11  219.28   55.89
  -7   0 -11  183.58   39.70
  11  -7   0  129.09   43.10
   7   0  11  174.28  104.59
   7   0 -11  158.58   53.29
   9   0 -11  357.26   71.29
   0 -11  -9  310.87   62.69
  11  -9   0  411.26   61.89
   0 -11  -9  421.46   77.79
 -11  -9   0  397.16   76.49
   0 -11   9  294.77  106.09
  -1 -11   0  412.86   53.49
   0  -1  11  415.96   99.89
   0  -1 -11  372.06   52.69
   0   1 -11  407.56   55.79
   1 -11   0  536.15   60.29
   1 -11   0  373.96   52.99
   2  -1  11   59.09   89.39
   2   1 -11  128.79   40.60
 -11   2   1  171.28   32.30
  -2  -1 -11  130.19   53.19
 -11  -2  -1  175.28   45.50
   1 -11   2  199.08   55.89
   1 -11   2  155.48   38.10
  11   2  -1  142.59   56.99
  -1 -11  -2  164.78   44.20
  -1 -11  -2  150.18   40.90
  -2  -1 -11  201.28   40.00
  11  -2   1  219.28   48.70
   1 -11  -2  158.78   41.80
  11  -2  -1  199.78   35.70
   2  -1 -11  122.29   41.30
   1 -11  -2  131.79   38.70
  11   2   1   49.60   58.69
  -1 -11   2  207.98   41.70
  -2   1 -11  181.68   41.40
  -1 -11   2  112.59   50.59
  -1 -11  -4  209.48   44.80
   4   1 -11  258.97   48.10
  -4  -1 -11  239.68   57.59
  -4  -1 -11  234.98   45.40
   1 -11   4  379.06   72.29
   1 -11   4  261.97   43.50
  11  -4   1  283.07   37.90
 -11  -4  -1  282.67   51.39
  -1 -11  -4  189.48   49.60
   4  -1  11  256.57  100.09
 -11   4   1  289.27   43.90
  -4   1 -11  386.86   56.59
 -11  -4   1  272.47   56.89
  11  -4  -1  278.07   42.90
   4  -1 -11  199.38   45.60
  -1 -11   4  246.28   64.39
  -1 -11   4  322.77   48.50
   1 -11  -4  230.78   50.59
   1 -11  -4  250.07   45.60
  -4   1 -11  220.98   46.70
 -11  -6  -1   67.09   53.99
  -6  -1 -11   76.49   35.20
  -1 -11  -6   43.30   48.80
  -1 -11  -6   70.59   40.60
   6   1 -11  -28.40   42.50
   1 -11   6   46.10   45.30
  -6  -1 -11    2.70   51.49
   1 -11   6   28.70   67.39
  11  -6   1   44.00   38.20
   6  -1  11  118.19  100.29
  11  -6  -1   44.30   37.80
   1 -11  -6   81.09   49.70
  -1 -11   6   12.50   70.69
  -6   1 -11   27.20   46.70
 -11  -6   1   39.60   53.59
  -1 -11   6  -10.10   44.60
  -6   1 -11   74.19   41.50
   1 -11  -6  152.88   41.40
   6  -1 -11  116.19   43.90
   8   1 -11  214.78   57.29
  -1 -11  -8   38.10   60.99
  -1 -11  -8  139.69   50.49
 -11  -8  -1  297.27   61.49
  -8  -1 -11  238.48   60.39
  11  -8   1  192.38   50.09
   8  -1  11  273.17  116.49
   1 -11   8   71.79   86.29
   1 -11  -8  156.28   51.39
  11  -8  -1  171.68   50.79
 -11  -8   1  133.79   60.79
  -1 -11   8  242.68   97.59
   1 -11  -8  167.08   61.79
   8  -1 -11  173.38   55.29
  -1 -11 -10  115.79   86.79
  11 -10   1  117.59   59.29
  10  -1  11  -24.10  128.79
   1 -11  10  197.68  103.19
  -1 -11 -10   60.39   57.89
  10   1 -11    5.20   65.09
 -11 -10  -1   11.20   66.79
   1 -11 -10  -37.70   56.29
  10  -1 -11  -18.70   62.69
   1 -11 -10   87.29   71.89
  -1 -11  10 -107.99  104.09
 -11 -10   1  -93.59   71.29
  11 -10  -1   49.99   55.59
  -2 -11  -1  121.29   39.30
   1   2 -11   63.69   40.80
  -1  -2 -11   56.99   53.49
   1  -2  11    2.50   81.69
 -11   1   2   36.00   30.80
  11   1  -2   85.79   43.40
  -1  -2 -11   72.39   36.80
   2 -11   1  131.29   33.80
   1  -2 -11   45.80   36.40
  -2 -11   1  123.99   54.69
  11  -1  -2  100.49   35.30
  -1   2 -11   96.59   42.10
   2 -11  -1  106.49   36.70
   2 -11  -1  117.69   38.00
  -1  -2  11  -19.50   90.89
  -2 -11   1   42.70   37.60
  -3  -2 -11  103.79   52.39
  -3  -2 -11   -0.40   33.20
 -11   3   2  -29.10   35.80
  11  -3   2  -88.79   57.69
   3  -2  11  -35.80   95.59
  -2 -11  -3   -8.90   39.70
  -2 -11  -3  -10.60   36.70
   3   2 -11  -29.90   37.70
 -11  -3  -2  -36.60   42.40
   2 -11   3   -6.50   54.09
   2 -11   3   32.40   31.50
  11  -3  -2    7.30   32.70
   2 -11  -3    9.70   33.10
   2 -11  -3    4.50   38.90
   3  -2 -11   30.80   37.40
  11   3   2  -68.29   62.59
  -2 -11   3  107.79   52.69
 -11  -5  -2  374.16   62.29
   2 -11   5  401.46   77.29
   5  -2  11  383.96  104.69
  -5  -2 -11  396.56   63.89
  -2 -11  -5  437.26   55.49
  -5  -2 -11  423.26   49.20
   5   2 -11  298.87   54.29
  -2 -11  -5  315.57   60.09
   2 -11   5  428.26   52.89
  11  -5   2  454.85   68.79
  11  -5   2  421.46   50.09
 -11  -5   2  314.47   65.99
  -5   2 -11  328.27   56.19
   2 -11  -5  280.27   51.79
  -5   2 -11  451.05   61.29
  11  -5  -2  393.06   51.69
   2 -11  -5  415.06   59.39
  -2 -11   5  491.95   70.09
   5  -2 -11  257.87   51.79
  -2 -11   5  435.86   78.19
   7   2 -11  670.33   88.19
   7  -2  11  361.06  124.89
  -7  -2 -11  640.84   81.39
 -11  -7  -2  609.64   90.59
  11  -7   2  593.14   80.09
  11  -7   2  695.63   91.89
  -2 -11  -7  718.13   81.69
   2 -11   7  686.03  107.89
   2 -11  -7  643.24   92.59
 -11  -7   2  531.45   83.69
   7  -2 -11  692.63   85.19
  -2 -11   7  648.54  108.59
   2 -11  -7  609.84   81.19
  -7   2 -11  620.24   71.19
  11  -7  -2  590.64   69.69
   9   2 -11    4.00   61.49
   2 -11   9  -26.80   87.09
 -11  -9  -2   11.40   62.19
   9  -2  11   97.09  126.19
  -2 -11  -9   47.40   52.59
  11  -9   2   23.80   52.79
  -2 -11  -9   -7.60   63.89
  -9  -2 -11   58.79   66.89
  11  -9   2   -6.70   74.09
   2 -11  -9   79.09   65.09
   9  -2 -11  134.09   56.79
 -11  -9   2   82.79   68.49
   2 -11  -9  -24.70   50.59
  11  -9  -2   -4.20   49.70
  -2 -11   9  -10.30  105.59
   3 -11   0  177.08   38.30
  11   0  -3  121.39   47.80
  11   0  -3  186.98   32.40
   3 -11   0  146.99   40.20
   0   3 -11  140.39   45.20
   0  -3  11  122.19   93.09
   0  -3 -11   60.19   54.89
   0  -3 -11  162.28   38.30
  -3 -11   0  177.28   42.80
  11   0  -3  144.69   65.99
  11  -2   3  264.67   65.29
  -2  -3 -11  272.47   42.20
   3 -11   2  230.38   41.80
   2  -3  11  237.28   95.49
  -2  -3 -11  220.08   58.09
   2   3 -11  229.28   49.50
  -3 -11  -2  220.58   47.50
 -11   2   3  215.58   42.70
   3 -11  -2  210.38   47.20
   3 -11  -2  247.78   47.30
  -3 -11   2  358.56   62.49
  -3 -11   2  297.77   49.60
  -2   3 -11  261.97   51.59
  -2  -3  11  287.67  110.59
  11  -2  -3  299.77   49.10
   2  -3 -11  224.18   43.70
  11  -2  -3  249.68   43.90
  -3  11  -2  252.67   57.49
  -4  -3 -11  121.89   35.70
  11   4  -3  112.79   34.60
 -11  -4  -3  103.29   45.40
   3 -11   4  150.28   62.19
   3 -11   4   40.40   34.60
   4  -3  11   31.50   92.49
  -4  -3 -11   82.69   51.79
  11  -4   3  176.98   53.29
   4   3 -11   12.60   43.80
  -3 -11  -4   99.89   46.40
  -3 -11  -4   73.49   39.50
   3 -11  -4   75.59   42.00
  11  -4  -3  123.59   38.40
   4  -3 -11   16.00   38.20
  -3 -11   4  172.38   68.29
  -3 -11   4   67.59   42.20
 -11  -6  -3 2867.81  217.98
   6   3 -11 2967.00  218.18
  11   6  -3 2965.00  208.38
  -6  -3 -11 2783.82  221.98
   6  -3  11 2377.66  257.87
  -3 -11  -6 2591.04  218.78
  -6  -3 -11 2879.41  206.48
  11  -6   3 3114.69  225.78
  -3 -11  -6 3140.39  213.58
   3 -11   6 2576.44  233.58
  -3 -11   6 2566.54  216.88
 -11  -6   3 2716.53  222.58
  -3 -11   6 2758.22  238.18
   3 -11  -6 2735.63  218.48
  11  -6  -3 2860.81  211.78
   6  -3 -11 2521.75  212.98
   3 -11  -6 2932.21  213.98
  11   8  -3   48.40   52.99
 -11  -8  -3 -106.19   57.09
  11  -8   3   14.90   67.59
   8  -3  11  134.19  115.29
   8   3 -11  -62.89   54.09
   3 -11   8  -20.70   78.29
  -3 -11  -8   51.09   47.40
  -8  -3 -11    3.70   62.29
  -3 -11  -8   18.40   61.99
  11  -8  -3   84.39   46.80
   3 -11  -8   49.60   48.60
   8  -3 -11  -18.50   48.10
  -3 -11   8   22.20   97.99
   3 -11  -8  -10.10   58.89
 -11  -8   3   -7.70   66.09
 -10  -3 -11  883.61  122.99
  10  -3  11  896.01  170.28
 -11 -10  -3  905.21  123.39
  11 -10   3  919.21  123.39
  -3 -11 -10  810.92  105.59
  10   3 -11  944.41  119.69
   3 -11 -10  970.30  109.49
 -11 -10   3  846.32  127.59
   3 -11 -10  751.12  107.89
  -3 -11  10  973.60  156.08
  11 -10  -3  759.22  108.09
  10  -3 -11  872.71  108.69
   1   4 -11    6.50   45.60
   4 -11   1  189.18   42.10
  -1  -4 -11  120.29   40.40
 -11   1   4  159.28   47.20
  -4 -11  -1   51.09   41.00
  11   1  -4  142.99   72.29
  11   1  -4  120.69   37.00
   1  -4  11    1.50   87.79
  -1  -4 -11  186.58   54.79
  -4 -11   1  147.09   50.99
   1  -4 -11   77.79   39.40
   4 -11  -1   76.49   40.80
   4 -11  -1  175.98   38.80
  11  -1  -4   63.09   34.30
  -1  -4  11   14.70   93.99
  -4 -11   1  102.39   42.70
   1  -4 -11   72.09   54.09
  11  -1  -4   81.69   63.79
  -4 -11  -3   63.29   43.00
 -11  -3  -4   17.20   41.90
   3  -4  11   84.19   88.39
   3   4 -11  -47.20   42.90
   4 -11   3  -13.70   49.80
  -3  -4 -11   19.50   36.70
  -3  -4 -11  -51.49   50.49
  11  -3   4   76.49   66.69
  11   3  -4   51.39   36.80
  11  -3  -4  -82.99   52.19
   3  -4 -11    7.90   55.89
   3  -4 -11  -36.90   36.10
  -4 -11   3   19.00   41.80
  -4 -11   3 -115.89   56.99
  11  -3  -4  -60.99   37.10
  -3  -4  11  -72.89   92.79
  11   3   4  -24.20   66.49
  -4  11  -3   20.80   49.50
   4 -11  -3   20.40   42.70
   4 -11  -3  -20.10   38.00
   4 -11   5  -12.90   59.69
   5  -4  11   23.20   96.39
  -4 -11  -5  -15.80   48.60
  11  -5   4   66.69   64.49
   5   4 -11  -58.29   46.10
  11   5  -4  -18.00   37.60
  -5  -4 -11   34.10   57.79
  -5  -4 -11  -24.70   36.40
 -11   5  -4  -13.50   33.00
   4 -11  -5  111.79   50.09
  -4 -11   5   36.70   77.29
  11  -5  -4   71.69   40.90
   4 -11  -5   96.29   41.10
  -5  -4  11  140.39  120.49
   5  -4 -11  -35.40   40.00
  -4 -11   5   19.40   47.20
   7   4 -11   44.60   56.49
  11  -7   4  187.88   76.09
   7  -4  11  165.08  108.09
   4 -11   7   89.89   75.39
  -7  -4 -11  176.68   65.29
  11   7  -4  219.58   53.69
  -4 -11  -7  284.47   54.29
 -11  -7  -4  264.97   61.79
  -4 -11  -7  152.48   61.99
   4 -11  -7  169.28   59.99
  -4 -11   7  349.67  100.89
   4 -11  -7  179.98   52.99
   7  -4 -11  145.19   49.80
  11  -7  -4  202.88   49.99
  -4 -11  -9   15.00   69.69
  -4 -11  -9  -34.60   52.39
  -9  -4 -11  131.59   71.89
   4 -11   9   56.99   97.49
 -11  -9  -4  -44.10   66.09
  11  -9   4   27.30   83.69
   9   4 -11  -59.39   62.89
   9  -4  11  -58.69  132.29
   4 -11  -9  -21.60   68.29
   4 -11  -9   20.20   54.39
  -4 -11   9   54.19  112.79
 -11  -9   4  -50.19   76.99
  11  -9  -4   15.70   51.19
   9  -4 -11   90.99   57.49
  -5 -11   0   58.79   40.50
   0  -5  11  -21.20   92.79
  11   0  -5  224.68   86.59
  11   0  -5   81.39   37.00
   0  -5 -11  -19.80   36.90
  -5  11   0   44.00   47.80
   0  -5 -11  -16.20   51.49
   5 -11   0   24.10   36.00
   5 -11   0   13.00   39.40
  -5 -11   0   62.79   47.90
  11   2  -5  111.49   37.80
  -2  -5 -11   55.09   39.80
  11  -2   5  180.08   83.59
  11   2  -5  267.97   77.89
  -2  -5 -11  127.19   55.29
   2  -5  11   59.59   85.99
  -5 -11  -2   76.29   44.10
  -5 -11   2  114.49   57.89
   5 -11  -2  125.79   41.00
  11  -2  -5   89.39   39.40
  -2  -5  11   26.10   94.69
  -5 -11   2  113.39   47.20
   2  -5 -11   48.80   38.70
   2  -5 -11   55.39   57.29
   5 -11  -2   70.59   38.70
  -5 -11  -4   60.59   47.80
  11   4  -5   53.09   41.90
  11  -4   5  230.48   77.59
  -4  -5 -11  124.39   60.79
  -4  -5 -11   18.70   36.30
 -11  -4  -5   86.19   46.80
   4  -5  11   71.89   89.69
   4   5 -11   -9.70   50.49
   5 -11   4  124.29   61.19
  -4  -5  11   65.39  104.89
  -5 -11   4   18.00   70.69
  -5 -11   4  123.09   49.70
  11  -4  -5  118.19   46.60
   4  -5 -11  118.69   59.39
   4  -5 -11   99.09   40.60
  -4   5 -11  158.38   73.09
   5 -11  -4  175.68   48.60
   5 -11  -4   53.79   41.60
 -11  -6  -5   72.59   56.69
   6  -5  11  -82.79   94.79
  11   6  -5   11.80   48.50
   6   5 -11   87.29   56.69
  -6  -5 -11   -1.70   59.59
   5 -11   6  -32.40   66.09
  -5 -11  -6  129.79   53.99
  -5 -11  -6  -39.60   44.70
  11  -6   5  -33.00   75.59
  -6  -5  11   46.20  117.49
   6  -5 -11   11.50   59.99
  -5 -11   6   22.00   57.99
  -5 -11   6   26.60   88.19
   5 -11  -6  -21.50   52.79
   5 -11  -6   33.30   44.50
  11  -6  -5   39.80   46.70
  11  -6  -5   80.99   45.20
   6  -5 -11   49.70   44.30
   8  -5  11  -19.90  123.59
  11  -8   5   76.19   83.39
  11   8  -5   87.69   61.59
   5 -11   8  -15.70   89.79
   8   5 -11   41.60   65.29
  -5 -11  -8   78.89   68.49
  -5 -11  -8   31.70   53.29
  -8  -5 -11  -89.09   67.59
 -11  -8  -5   61.09   65.29
  11  -8  -5  119.19   54.69
   5 -11  -8   36.70   53.49
   8  -5 -11   27.70   52.89
   5 -11  -8   23.30   62.59
  -5 -11   8 -103.19  112.19
  11  -8  -5   98.09   53.29
  10   5 -11  190.78   77.39
  10  -5  11  238.48  151.98
  -5 -11 -10   32.00   81.89
   5 -11  10  -52.99  110.79
 -11 -10  -5   77.59   78.29
  11 -10   5  106.39  102.69
 -10  -5 -11 -102.89   77.39
  11 -10  -5  167.28  100.89
  -5 -11  10 -158.48  145.89
   5 -11 -10   45.50   64.79
  10  -5 -11   35.10   64.29
 -11 -10   5  156.18   92.69
  11  -1   6 -115.29  142.89
  -1  -6 -11  -25.70   38.60
  -6 -11  -1   78.59   48.40
   6 -11   1   13.80   37.70
  -1  -6 -11   58.49   54.29
  11   1  -6   66.19   39.20
   1  -6  11  -84.69   84.19
   1  -6 -11  -27.20   52.99
  -1  -6  11  -61.09   95.09
   1  -6 -11    3.70   38.10
  11  -1  -6  220.78  115.49
  11  -1  -6   21.20   41.10
  -6 -11   1   45.40   55.19
  -6 -11   1   27.80   48.40
   6 -11  -1   41.20   40.50
   6 -11  -1   53.49   40.00
  11   3  -6  -62.99   87.89
  -3  -6 -11  -37.70   40.50
  -6 -11  -3   -0.30   47.70
  11  -3   6   35.70   85.39
 -11  -3  -6    0.00   47.90
  -3  -6 -11  -46.60   60.99
   3  -6  11  -29.90   93.79
   6 -11   3   -9.10   54.99
  11   3  -6  -12.10   45.20
   3  -6 -11    7.50   55.89
  11  -3  -6   -1.60   39.70
  -6 -11   3   10.90   67.89
  -6 -11   3  -14.60   49.40
   3  -6 -11   49.00   40.20
   6 -11  -3   51.69   42.20
   6 -11  -3  -11.60   44.10
  -3  -6  11  187.98  110.19
   5   6 -11 -143.39   54.39
  11  -5   6   41.00   86.89
  11   5  -6   16.30   47.20
  -6 -11  -5  -18.80   51.59
   6 -11   5  111.99   70.79
   5  -6  11   16.90   93.29
  -5  -6 -11  141.19   64.89
  -5  -6 -11    1.50   40.90
  11   5  -6   -4.30   84.69
 -11  -5  -6  107.69   55.89
   6 -11  -5   14.00   51.29
 -11   5  -6   50.19   39.80
  -5  -6  11 -131.69  118.89
  -6 -11   5  -25.90   56.49
   6 -11  -5  -63.69   44.00
   5  -6 -11   43.90   61.79
  -6 -11   5  100.89   86.99
   5  -6 -11   -9.40   42.60
  11  -5  -6  -76.09   43.30
   7  -6  11  -69.29  113.99
   7   6 -11  -12.40   63.89
  -6 -11  -7  -35.40   49.00
 -11  -7  -6   74.49   61.49
  -7  -6 -11   61.29   70.39
  11   7  -6   75.29   59.29
   6 -11   7   62.69   81.09
  11  -7   6  145.19   92.69
  -6 -11  -7  154.38   66.29
  11  -7  -6   24.60   55.79
  -7  -6  11   79.69  136.09
   7  -6 -11    6.50   51.09
   6 -11  -7  -81.99   57.09
   6 -11  -7   -2.30   50.19
  -6 -11   7   69.69  105.29
  11  -7  -6   30.80   50.99
   7  -6 -11  -15.30   65.59
 -11  -9  -6    6.40   72.39
   9  -6  11  200.88  137.69
  -9  -6 -11  190.78   81.09
  -6 -11  -9  104.89   58.39
  11  -9   6   42.10  100.79
   9   6 -11   88.19   73.59
  11   9  -6   74.89   73.39
   6 -11   9   97.29  136.49
   9  -6 -11   29.90   70.79
   9  -6 -11  -50.39   77.69
   6 -11  -9   -3.70   77.29
   6 -11  -9   -2.80   62.09
  11  -9  -6  202.48   65.89
  -6 -11   9 -121.19  135.09
  -7 -11   0 1888.01  166.78
  -7 -11   0 2069.49  166.18
   0  -7 -11 1931.61  173.58
   0  -7 -11 2004.40  159.28
   0  -7  11 1974.50  208.78
  11   0  -7 2220.08  162.38
  11   0   7 1891.21  218.68
   7 -11   0 1972.30  163.88
  11   2  -7  -29.90   45.10
  11   2  -7   64.59  107.59
  -2  -7 -11  166.28   64.59
   2  -7  11  159.48   93.09
  -7 -11  -2   94.79   53.69
  11  -2   7  -44.40   96.49
  -2  -7 -11  112.69   45.10
   2  -7 -11   40.10   44.50
   7 -11  -2   16.00   43.10
   7 -11  -2  -44.80   42.60
   2  -7 -11   72.29   57.09
  11  -2  -7  -51.59   43.00
  -2  -7  11  -77.09  102.39
  -7 -11   2  -29.30   51.19
  -7 -11   2  -97.19   67.89
  11  -4   7  383.96  107.29
  -4  -7 -11  371.46   76.09
  11   4  -7  382.66  112.19
   7 -11   4  326.17   76.89
  -7 -11  -4  327.37   63.99
 -11  -4  -7  447.66   65.69
  -4  -7 -11  374.76   57.39
  11   4  -7  301.57   58.59
   4  -7  11  204.08  103.39
   7 -11  -4  331.17   61.39
   7 -11  -4  418.66   64.29
  -4  -7  11  270.37  134.39
  -7 -11   4  335.57   71.59
  -7 -11   4  423.46   95.59
   4  -7 -11  360.46   72.69
  11  -4  -7  325.97   57.89
   4  -7 -11  306.87   58.69
  11  -6   7  198.98  102.19
  -6  -7 -11   -1.90   69.89
  -6  -7 -11  150.98   46.60
   6  -7  11   58.19  104.89
  11   6  -7   40.50   56.49
  -7 -11  -6  -34.00   58.89
   6   7 -11   55.89   68.59
  11   6  -7  171.28  135.99
 -11  -6  -7  -14.60   61.69
   7 -11   6  156.48   84.09
  -6  -7  11  -89.99  131.89
  -7 -11   6  -29.50  105.19
   6  -7 -11    4.40   68.09
   6  -7 -11  110.49   51.19
   7 -11  -6  146.69   56.19
   7 -11  -6   50.49   58.69
  11  -6  -7  -66.89   56.59
  11  -6  -7   94.59   53.09
  -7 -11   6   44.20   70.69
  -8  -7 -11   53.19   80.69
   8  -7  11 -121.79  117.39
 -11  -8  -7   67.09   74.09
   7 -11   8  112.09  123.99
   8   7 -11   42.90   75.39
  11   8  -7    6.70   73.99
  11  -8   7  -10.40  104.19
  -8  -7  11 -150.08  149.99
  11  -8  -7  120.19   67.69
  11  -8  -7   23.20   60.29
   8  -7 -11   65.09   78.69
   8  -7 -11    0.60   66.99
  -7 -11   8 -157.48  132.29
   7 -11  -8   62.99   68.39
   7 -11  -8   45.60   76.89
  10  -7  11   87.09  157.08
 -10  -7 -11  137.29   92.19
  10   7 -11   48.90   90.59
 -11 -10  -7  194.78   99.19
   7 -11  10   16.60  125.89
  -7 -11 -10  145.79   91.59
  11  10  -7  -45.40   89.69
  10  -7 -11   -4.90   73.09
   7 -11 -10  115.49  144.59
  11 -10  -7   36.00   70.19
  11 -10  -7    1.40   74.69
  -7 -11  10  188.58  167.08
   7 -11 -10  -56.29   71.79
  -8 -11  -1  130.89   58.89
   8 -11   1   92.99   50.99
  11   1  -8  176.28   52.49
  -1  -8 -11  139.09   66.19
  -1  -8 -11  171.08   51.89
  -8 -11  -1  265.27   62.49
  11  -1   8  149.49  106.29
   1  -8  11  -47.10   90.99
   1  -8 -11   94.99   50.79
   8 -11  -1  139.99   52.59
  -1  -8  11  150.18  107.69
   1  -8 -11   49.50   66.59
  -8 -11   1  208.88   59.89
  11  -1  -8  177.58   51.69
  -8 -11   1  221.88   67.59
  -8 -11  -3  -34.30   54.89
  -3  -8 -11   43.80   67.89
  -3  -8 -11    5.20   48.00
  11  -3   8   73.69  110.29
   8 -11   3  118.89   71.19
   3  -8  11  -84.49   95.09
  11   3  -8   93.39   55.99
   8  11   3   74.59   49.70
   3  -8 -11  -31.20   49.30
   3  -8 -11   28.60   61.99
  11  -3  -8    8.80   47.10
  -8 -11   3   -7.50   84.39
  -8 -11   3  -14.40   58.49
   8 -11  -3   11.80   47.80
  -3  -8  11   53.39  124.39
  -5  -8 -11  146.59   76.09
  11   5  -8  287.77   63.59
 -11  -5  -8  276.07   67.89
  11  -5   8  222.98  115.39
   8 -11   5  287.37   89.59
  -8 -11  -5  305.37   67.99
  -5  -8 -11  256.47   54.99
   5  -8  11  113.99  105.99
   8 -11  -5  312.47   63.89
   8 -11  -5  304.07   63.69
  -8 -11   5  284.77  106.19
  -5  -8  11  131.59  140.59
  11  -5  -8  259.97   60.89
  -8 -11   5  179.28   77.99
   5  -8 -11  273.17   76.39
   5  -8 -11  234.48   61.29
   7  -8  11  449.86  142.39
  -8 -11  -7  742.33  113.19
  11   7  -8  710.33   94.59
  -7  -8 -11  610.84  105.19
   7   8 -11  817.02  121.59
  11  -7   8  581.24  136.29
   8 -11   7  764.32  131.59
   7  -8 -11  906.81  122.69
   8 -11  -7  717.03   97.39
   8 -11  -7  839.22  141.39
  11  -7  -8  558.64   89.89
   7  -8 -11  860.11  126.99
  -7  -8  11  849.32  171.08
  -8 -11   7  652.23  146.49
  11  -7  -8  914.51  104.69
 -11  -9  -8   65.99   91.59
   9  -8  11   51.49  255.97
  -8 -11  -9  120.19   86.19
  11   9  -8  -79.99   84.69
   8 -11   9   86.29  129.69
  11  -9   8  -42.00  128.39
  -9  -8 -11    6.20  115.09
  -8 -11   9  183.18  169.58
   9  -8 -11  107.09   70.19
   8 -11  -9  109.79   81.59
   8 -11  -9  -71.69   67.19
  11  -9  -8  121.39   72.39
  11  -9  -8  -28.80   77.89
  -9 -11   0  -53.89   60.29
   0  -9 -11  -24.20   66.99
  11   0  -9   14.70   53.59
   9 -11   0  -64.39   52.79
   0  -9  11  245.48  109.19
   0  -9 -11   25.00   49.60
  -9 -11  -2  194.78   65.19
   2  -9  11   -5.70  101.19
  11   2  -9  168.58   62.79
  -2  -9 -11  209.18   56.19
  11  -2   9  130.89  125.89
   9 -11   2  246.48   76.19
  11  -2  -9  142.99   54.99
   2  -9 -11   73.09   68.69
   2  -9 -11  250.17   58.59
  -9 -11   2   26.40   79.69
  -9 -11   2  281.07   70.79
   9 -11  -2  102.79   52.59
  -2  -9  11  263.47  119.39
  -4  -9 -11    4.10   51.39
  11   4  -9   46.90   59.79
   9 -11   4  203.88   84.89
 -11  -4  -9  135.19   69.69
   4  -9  11  166.58  102.79
  11  -4   9   63.29  121.99
  -4  -9 -11    2.30   72.59
  -9 -11  -4   57.39   62.99
  11  -4  -9   48.10   55.79
   9 -11  -4  102.09   56.89
   4  -9 -11   90.99   55.29
  -4  -9  11   95.59  135.49
   4  -9 -11   -8.00   71.49
  -9 -11   4  150.18   97.79
  -9 -11   4   57.09   72.09
   9 -11   6 1074.69  139.69
 -11  -6  -9  705.23  100.19
  11  -6   9  529.15  150.88
  -6  -9 -11  758.32   98.09
  -9 -11  -6  738.33  115.09
  -6  -9 -11  784.02  125.49
  11   6  -9  780.92  116.49
   9 -11  -6  878.61  112.39
   6  -9 -11  888.61  103.99
   6  -9 -11  815.32  107.69
  11  -6  -9  562.54   98.69
  11  -6  -9  891.61  110.39
  -6  -9  11  749.82  184.18
  -9 -11   6  815.22  115.09
  -9 -11   6  603.04  144.29
  11  -8   9  -88.59  140.89
  11   8  -9   63.69   86.29
 -11  -8  -9   63.79   84.89
   8   9 -11   71.99   92.39
  -8  -9 -11   37.90   91.09
   9 -11   8  162.48  117.79
   8  -9  11 -118.89  131.09
  -9 -11  -8  -16.20   80.49
   8  -9 -11  -56.19   72.89
  11  -8  -9  -60.79   80.19
   8  -9 -11  -28.00  115.59
  -8  -9  11 -105.29  168.78
   9 -11  -8   40.60   69.29
  -9 -11   8 -174.38  150.68
   9 -11  -8  -49.80   76.69
  11  -8  -9    0.10   74.39
  -9 -11 -10  302.27  104.39
   9 -11  10   29.40  148.39
 -10  -9 -11  196.78  102.69
  10   9 -11  232.68  105.59
  10  -9  11  195.38  165.48
 -11 -10  -9   91.09   98.39
  11  10  -9   23.30  107.59
  11 -10   9   13.30  147.69
   9 -11 -10  105.29   95.59
  10  -9 -11  158.78   84.59
  11 -10  -9  326.47  101.29
  -9 -11  10  335.87  194.28
  10  -9 -11  195.38  105.19
  11 -10  -9  128.79   83.69
   9 -11 -10  193.98   85.49
  10 -11   1   88.89   59.59
 -10 -11  -1   13.40   66.89
   1 -10  11  158.68  109.99
  11   1 -10  161.58   62.59
  -1 -10 -11   -5.50   87.89
  -1 -10 -11  -30.30   58.89
  11  -1  10  173.48  132.29
  10 -11  -1   98.49   57.99
  11  -1 -10   66.09   61.39
   1 -10 -11  143.89   60.79
 -10 -11   1  161.28   70.19
   1 -10 -11  115.89   85.59
  10 -11   3   14.10   87.69
  -3 -10 -11  -43.70   56.69
 -10 -11  -3  194.08   70.79
  11  -3  10  -23.90  137.09
  11   3 -10   92.99   69.89
   3 -10 -11   72.69   85.29
   3 -10 -11   80.49   61.09
  11  -3 -10   98.99   61.49
  10 -11  -3   57.89   60.19
  -3 -10  11  184.28  133.59
   5 -10  11  384.26  122.29
  -5 -10 -11  239.48   64.49
  11  -5  10  155.68  149.99
  10 -11   5  344.67   99.99
 -11  -5 -10  240.78   79.99
  11   5 -10  146.69   74.39
  -5 -10 -11  169.28   90.49
 -10 -11   5  278.47   94.99
  -5 -10  11  550.14  166.58
   5 -10 -11  152.68   68.69
  10 -11  -5  294.87  118.79
 -10 -11   5   11.30  116.29
  10 -11  -5  164.58   67.69
  11   7 -10   49.50  132.49
  10 -11   7   94.59  128.69
  -7 -10 -11  -19.10   90.79
 -10 -11  -7   28.20   83.29
   7 -10  11 -227.68  128.69
 -11  -7 -10  -73.99   85.19
  11  -7  10 -111.79  148.39
  10 -11  -7    4.90   76.69
 -10 -11   7  -45.70  149.39
  10 -11  -7  -87.39   68.79
  11  -7 -10  -29.00   85.09
  11  -7 -10   47.90   71.99
  -7 -10  11   85.09  181.88
   7 -10 -11   21.00   90.89
   7 -10 -11  139.09   76.09
 -10 -11  -9  181.58  100.19
  11   9 -10  -12.10  101.79
  10  11  -9   16.20  108.19
   9 -10  11  192.68  165.18
  -9 -10 -11   89.39   99.39
 -11  -9 -10  -35.30   97.29
  10 -11   9  -13.20  150.98
  11  -9  10   54.49  166.18
   9  10 -11 -188.18  105.89
 -10 -11   9 -345.07  181.38
   9 -10 -11   13.30   99.39
  10 -11  -9  -42.60   81.39
   9 -10 -11    5.10   82.19
  -9 -10  11  252.57  197.18
  11  -9 -10  -44.60  125.29
  11  -9 -10  164.28   85.39
   0 -11 -11  222.28   86.39
   0 -11 -11  161.88   65.09
   0 -11  11  152.58  120.99
  11 -11   0  169.98   65.19
  11   0 -11  137.39   72.89
  11   2 -11   78.79   77.19
  11 -11   2  173.88   93.79
  -2 -11 -11   49.10   83.59
  -2 -11 -11  210.98   66.99
  11  -2  11  128.99  150.08
   2 -11  11   82.49  125.19
   2 -11 -11  131.09   81.59
 -11 -11   2  235.38   86.39
  11 -11  -2   90.09   61.69
 -11 -11  -4   45.00   81.09
  11   4 -11   -5.10  124.19
  11 -11   4  127.89  104.09
 -11  -4 -11    0.80   81.29
  -4 -11 -11   14.00   87.69
  11  -4  11  -82.39  159.28
   4 -11  11   48.40  113.89
  -4 -11 -11   19.80   65.59
   4 -11 -11   53.89   69.89
   4 -11 -11   46.90   85.19
  11 -11  -4 -114.59   66.19
 -11 -11   4  213.88   96.09
  11  -4 -11  -35.30   65.99
 -11 -11  -6  240.28   88.29
  11  -6  11  -26.90  167.18
 -11  -6 -11   76.39   89.89
   6 -11  11  143.19  134.59
  11 -11   6   67.29  114.29
  -6 -11 -11  152.68   97.39
  -6 -11 -11  193.78   74.19
  11   6 -11  120.59   87.09
 -11 -11   6   42.80  233.58
   6 -11 -11   67.09   74.89
  11 -11  -6  118.09   74.89
  11 -11  -6  124.49   73.79
   6 -11 -11  155.08   88.89
  11  -6 -11 -144.89  113.39
  11  -6 -11  -72.79   71.49
 -11 -11  -8  121.99   97.89
  11   8 -11   11.80  101.89
 -11  -8 -11  205.28  101.39
  11 -11   8  346.17  143.99
  11  -8  11  -76.29  177.48
  -8 -11 -11  176.88  104.29
   8 -11  11  262.27  147.99
  11  11  -8   93.19  110.89
   8 -11 -11  -11.20   94.69
 -11 -11   8 -132.79  224.18
   8 -11 -11   37.70   85.39
  11 -11  -8   80.99   81.39
  11  -8 -11  167.08  100.39
  11  -8 -11  135.59   81.89
  11 -11  -8   23.00   91.89
   0 -12   0 3588.04  263.17
   0   0 -12 3538.65  263.27
  12   2   0  652.13   86.39
   2   0 -12  690.83   80.49
  -2   0 -12  749.42   79.89
   0 -12  -2  651.63   81.39
   0 -12  -2  624.64   79.79
   0 -12   2  766.02   97.39
   0 -12   2  652.93   79.09
  12  -4   0  222.18   42.40
   4   0 -12  211.18   51.19
   0 -12   4  122.09   64.69
   0 -12   4  225.38   50.09
   0 -12  -4  189.48   53.39
   0 -12  -4  249.28   48.40
 -12  -4   0  258.47   63.79
 -12   4   0  127.89   44.70
  -4   0 -12  135.29   60.79
  -4   0 -12  226.48   47.10
   0 -12   6  651.03  105.39
   0 -12   6  669.93   88.99
   0 -12  -6  792.72   97.59
   0 -12  -6  641.64   87.39
  -6   0 -12  689.53   79.79
  12  -6   0  690.73   80.69
 -12  -6   0  630.74   86.49
   6   0 -12  705.23   93.39
  -6   0 -12  684.13   97.39
 -12  -8   0  655.63   89.09
  12  -8   0  637.74   86.69
   0 -12   8  675.63  121.29
   0 -12  -8  646.94   89.69
   0 -12  -8  730.03   92.29
  -8   0 -12  569.34   83.19
   8   0 -12  491.85   80.09
  10   0 -12  236.68  122.09
   0 -12  10  137.59  122.19
  12 -10   0   74.89   61.59
   0 -12 -10  137.49   67.39
   0 -12 -10  125.19   82.09
  12   1  -1   23.50   61.59
  -1  -1 -12   16.50   57.49
  -1 -12  -1   79.19   41.50
   1   1 -12   48.80   41.50
  -1  -1 -12  -22.10   39.50
   1 -12   1   69.09   39.20
   1 -12  -1  -11.70   40.00
  -1 -12   1   28.30   39.40
   1  -1 -12  -12.30   42.60
   1 -12  -1   57.79   40.30
  -1   1 -12   49.00   42.50
  -1 -12  -3  176.78   49.00
   3   1 -12  165.28   46.10
  -1 -12  -3  211.68   48.00
   1 -12   3  107.59   60.39
   1 -12   3  171.28   43.90
   3  -1  12   49.50  108.29
 -12  -3  -1  179.98   56.59
  -3  -1 -12  154.28   46.80
 -12   3   1  158.48   40.40
  12  -3   1  327.27   61.59
  -3  -1 -12  192.48   64.09
  -3   1 -12  197.98   48.50
   1 -12  -3  132.89   43.40
  12  -3  -1  168.78   40.40
  -1 -12   3  134.19   45.40
   3  -1 -12  207.18   48.50
   1 -12  -3  221.58   48.40
  -1 -12   3  144.79   62.59
   5  -1  12  104.49  109.09
  -1 -12  -5  236.78   56.99
  -5  -1 -12  217.58   45.40
   1 -12   5  121.89   73.19
   1 -12   5  252.07   52.79
   5   1 -12  110.09   52.39
  -1 -12  -5  262.57   50.99
 -12  -5  -1  226.18   62.29
  12  -5   1  240.98   43.20
  -5  -1 -12  230.78   64.99
  -5   1 -12  261.47   63.39
 -12  -5   1  206.28   68.39
 -12   5  -1  118.49   51.49
   1 -12  -5  323.67   58.99
   1 -12  -5  281.27   52.19
  12  -5  -1  326.37   48.60
   5  -1 -12  128.59   51.59
  -1 -12   5  227.38   79.69
  -1 -12   5  230.68   52.09
  -5   1 -12  169.18   52.19
  -7  -1 -12  165.58   66.59
  -1 -12  -7  241.78   64.29
  -1 -12  -7  305.77   58.19
   1 -12   7  311.97   86.09
 -12  -7  -1  283.87   69.39
  12  -7   1  270.67   53.59
  -7  -1 -12  236.78   51.49
   7   1 -12  267.27   63.69
   7  -1  12  276.07  122.09
   7  -1 -12  227.48   56.49
  12  -7  -1  290.97   53.59
   1 -12  -7  237.88   55.69
  -1 -12   7  113.99   95.09
 -12  -7   1  205.78   70.89
  -7   1 -12  179.88   62.99
  -7   1 -12  238.48   51.89
  -1 -12   7  130.99   60.49
   1 -12  -7  220.08   66.39
   9  -1  12  225.08  139.19
   9   1 -12   39.10   64.99
 -12  -9  -1  -62.99   71.49
   1 -12   9   29.80  103.89
  -9  -1 -12   58.49   72.69
  12  -9   1   33.60   55.39
  -1 -12  -9  -29.90   58.19
 -12  -9   1  -70.09   72.29
  -1 -12   9 -119.89  104.59
   9  -1 -12  -41.00   60.89
   1 -12  -9   35.70   77.79
   1 -12  -9 -105.29   56.19
  12  -9  -1   10.00   51.59
  12 -11   1   86.09   71.69
  -1 -12 -11   -5.40   87.39
  -1 -12 -11  138.09   74.19
  12 -11   1  184.68  122.19
   1 -12  11  200.28  138.19
  11   1 -12  137.89   77.79
 -12 -11  -1   49.40   82.69
 -12 -11   1   38.90   86.99
   1 -12 -11   21.50   70.49
  12 -11  -1  180.08  104.39
  -1 -12  11  -72.79  145.49
  11  -1 -12  154.38   76.49
   1 -12 -11  239.88   88.59
   2 -12   0  150.98   43.80
   0  -2  12  146.59  104.89
   0   2 -12   80.59   45.60
   2 -12   0   87.19   42.10
   0  -2 -12  213.98   46.80
  -2 -12   0  163.28   46.50
   2   2 -12   81.59   44.40
   2 -12   2  -16.00   36.30
   2  -2  12   58.59   95.69
 -12   2   2   -7.40   38.10
   2 -12   2  -49.70   52.99
  -2  -2 -12  -16.40   39.00
  -2 -12  -2   48.90   41.70
  -2  -2 -12   33.10   57.69
  12  -2  -2   52.09   35.30
  -2 -12   2  -22.10   56.19
   2 -12  -2   10.60   41.10
  -2 -12   2    8.60   42.40
   2  -2 -12   -0.10   40.80
  -2   2 -12  -22.80   44.00
   2 -12  -2   40.60   43.60
  -4  -2 -12  110.39   58.49
   2 -12   4   11.10   61.59
   2 -12   4   77.09   41.10
  12  -4   2  175.88   58.59
  12  -4   2   57.19   37.30
  -4  -2 -12   78.39   43.00
 -12  -4  -2   27.90   53.79
  -2 -12  -4   64.89   44.30
  -2 -12  -4   43.80   48.20
   4  -2  12   95.99  102.69
   4   2 -12   24.80   49.60
   2 -12  -4    3.40   46.60
   4  -2 -12   63.89   44.10
  12  -4  -2   55.09   40.10
  -2 -12   4   96.19   67.39
   2 -12  -4   80.59   42.60
  -4   2 -12   63.59   51.09
  -2 -12   4   78.49   45.70
 -12  -6  -2  -85.79   55.59
  -2 -12  -6  -11.00   56.19
  12  -6   2  -21.80   66.09
  -2 -12  -6    6.60   45.60
   2 -12   6   72.19   79.29
   2 -12   6   63.59   48.80
  12  -6   2   79.79   45.50
  -6  -2 -12   59.09   61.39
   6  -2  12   76.09  114.19
   6   2 -12  101.79   50.09
  -6   2 -12   59.69   55.59
   2 -12  -6   37.60   54.19
  -2 -12   6   99.99   80.79
 -12  -6   2    0.20   64.49
  -6   2 -12   25.30   53.49
   2 -12  -6   73.49   47.90
  12  -6  -2   92.09   44.40
  -2 -12   6  -16.30   53.09
   6  -2 -12    7.90   46.50
  12  -8   2  -39.30   50.89
  -8  -2 -12   28.40   65.29
 -12  -8  -2   38.30   65.49
   8   2 -12  -36.60   64.39
  12  -8   2  149.19   78.79
  -2 -12  -8   71.29   64.19
  -2 -12  -8   49.00   54.89
   2 -12   8  -67.69   87.79
   8  -2  12   53.39  133.79
   2 -12  -8   50.79   56.09
   8  -2 -12  -83.39   55.59
  12  -8  -2  -39.60   48.40
  -8   2 -12   86.59   55.79
 -12  -8   2  -13.00   73.89
  -2 -12   8  186.18  103.69
   2 -12  -8   27.20   67.99
  10  -2  12  363.66  156.78
 -10  -2 -12   27.10   76.99
  12 -10   2  -32.90   92.89
   2 -12  10  179.88  115.29
  10   2 -12  -29.20  133.99
  -2 -12 -10  111.89   79.39
 -12 -10  -2   75.49   87.89
  -2 -12 -10   78.79   66.29
   2 -12 -10  159.18   83.69
  10  -2 -12   74.79   70.89
  12 -10  -2  105.49   62.39
  -2 -12  10  -87.49  222.88
  -1  -3 -12  131.19   42.30
   1  -3  12  135.09  108.99
 -12   1   3  117.99   44.60
   1   3 -12   89.79   47.80
  -3 -12  -1   94.89   43.60
  12   1  -3   74.59   35.10
   3 -12   1  141.69   40.40
  -1  -3 -12  162.48   63.59
  -1   3 -12   46.00   48.90
  12  -1  -3  112.99   52.59
   1  -3 -12  161.88   62.99
  -1  -3  12  245.78  108.69
  -3 -12   1   48.30   58.69
   3 -12  -1   15.60   40.40
   3 -12  -1   74.19   44.20
   1  -3 -12   76.79   40.50
  12  -1  -3  122.19   39.30
  -3 -12   1  175.18   47.40
 -12  -3  -3   42.80   51.69
   3 -12   3  -15.40   36.70
  -3  -3 -12   24.90   40.30
  12  -3   3   18.50   72.19
   3 -12   3  -73.39   53.19
   3   3 -12  117.39   47.70
  -3  -3 -12   -8.80   56.49
  -3 -12  -3    7.30   44.00
  -3 -12  -3  -78.89   43.40
   3  -3  12  -34.70   94.29
   3  -3 -12  -73.39   39.20
  -3  -3  12 -114.69  103.39
  12   3   3  101.79   78.09
   3 -12  -3   18.80   41.30
   3 -12  -3   30.50   47.40
  -3 -12   3   46.70   45.30
  -3 -12   3   42.50   60.99
  -3   3 -12   30.00   49.80
  -3 -12  -5  465.95   73.09
 -12  -5  -3  554.24   74.19
   3 -12   5  580.94   91.89
   3 -12   5  506.15   76.59
  12  -5   3  470.85   83.29
   5   3 -12  549.95   77.49
  -3 -12  -5  554.74   78.89
   5  -3  12  309.17  121.59
  -5  -3 -12  556.04   80.69
  -5  -3 -12  575.64   72.49
   3 -12  -5  552.04   71.99
   5  -3 -12  424.76   64.49
   3 -12  -5  572.34   74.29
  -3 -12   5  628.14   87.09
  12  -5  -3  576.54   77.29
 -12   5  -3  418.16   67.79
  -5   3 -12  588.54   74.89
  -3 -12   5  686.93  101.09
  -5   3 -12  511.75   71.59
  -7  -3 -12   17.50   65.89
 -12  -7  -3   75.59   62.09
   7   3 -12   16.50   57.29
   3 -12   7   49.60   81.79
  -3 -12  -7   25.50   62.59
  -3 -12  -7   71.89   51.99
  12   7  -3   47.40   48.90
  12  -7   3  118.89   77.09
   7  -3  12   69.09  126.99
  -3 -12   7   59.49  103.49
  -3 -12   7   69.29   62.79
   3 -12  -7   80.19   64.19
   3 -12  -7   65.29   51.79
  -7   3 -12   58.69   60.69
  12  -7  -3   -5.00   46.50
 -12  -7   3   43.20   74.29
   7  -3 -12   60.29   51.69
  -3 -12  -9  136.69   87.89
  12   9  -3  130.19   66.59
   9  -3  12  113.59  150.18
  -9  -3 -12   42.00   76.09
 -12  -9  -3  -32.40   70.89
  12  -9   3  -23.40   86.49
   9   3 -12  133.39   73.99
  -3 -12  -9  112.19   62.29
   3 -12   9  122.49  118.59
  12  -9  -3  -32.20   56.09
 -12  -9   3  -29.70   81.49
  -9   3 -12   93.99   67.09
  -3 -12   9  -44.60  122.99
   3 -12  -9  236.98   73.69
   3 -12  -9   21.10   73.39
  -3 -12 -11  -99.39   88.99
  -3 -12 -11  -39.90   71.39
  11  -3  12 -208.38  173.88
  11   3 -12  168.78   85.79
  12 -11   3  353.46  201.98
   3 -12  11   21.70  130.09
 -11  -3 -12   87.49   86.79
 -12 -11  -3   -2.80   83.09
   3 -12 -11  135.99   90.49
  -3 -12  11 -169.68  149.59
  12 -11  -3  -40.30   68.19
 -12 -11   3   34.40   99.69
  11  -3 -12  146.99   74.09
   3 -12 -11  -80.49   70.59
  -4 -12   0  116.39   47.90
   0   4 -12   79.09   53.39
   0  -4 -12   34.50   61.49
   0  -4 -12   20.90   42.30
   4 -12   0    6.70   40.90
   4 -12   0   34.60   41.30
  -4 -12   0   98.99   59.99
   0  -4  12  -88.09  104.49
  12   0  -4  163.98   83.49
  12   0  -4   60.19   38.10
   2  -4  12  -43.40  113.49
   2   4 -12  -12.40   48.60
  12  -2   4  -92.49  136.19
   4 -12   2   76.19   58.89
  12   2  -4   91.19   41.30
  -2  -4 -12   26.60   59.19
  -2  -4 -12   23.30   42.20
   2  -4 -12   44.40   43.90
   4 -12  -2   11.00   45.10
  -4 -12   2   85.49   64.89
  -4 -12   2   45.50   45.20
   2  -4 -12   -4.30   61.39
  -2  -4  12  -27.10  100.29
  -2   4 -12  -10.40   52.29
   4 -12  -2  -17.50   41.10
  -4 -12  -4   30.00   48.70
   4  -4  12    0.20  111.29
   4   4 -12   15.30   52.59
  12  -4   4   67.69   76.19
  12   4  -4  -28.80   43.40
  -4  -4 -12   23.80   63.49
  -4 -12  -4  -11.40   46.10
   4 -12   4   63.89   64.49
 -12  -4  -4   35.40   53.69
  -4  -4 -12   22.70   41.70
  12  -4  -4  -14.40   44.00
   4  -4 -12  140.09   62.59
   4  -4 -12   51.79   46.30
  -4  -4  12   72.99  123.59
  -4 -12   4    3.70   72.39
  -4 -12   4   28.50   50.29
   4 -12  -4   36.60   44.80
   4 -12  -4  118.49   50.19
  12  -6   4   17.70   77.79
   4 -12   6  -45.30   72.79
 -12  -6  -4   -4.10   58.89
  -6  -4 -12   56.09   66.99
  12   6  -4   -4.30   44.90
  -4 -12  -6   -5.30   56.19
  -6  -4 -12  -18.40   43.20
   6  -4  12 -139.39  117.19
   6   4 -12   18.30   58.39
  -4 -12  -6  -35.90   47.20
   6  -4 -12  -24.20   46.50
  -4 -12   6  -30.30   59.49
  12  -6  -4   46.60   46.20
   4 -12  -6    9.70   49.20
  -4 -12   6  209.18   93.09
   4 -12  -6  103.89   59.09
 -12  -8  -4  -86.09   71.49
   8   4 -12  113.69   66.39
  -4 -12  -8   39.50   57.29
   8  -4  12    1.40  139.09
  12   8  -4   35.60   61.59
   4 -12   8   30.20  129.99
  -8  -4 -12   -1.10   70.39
  12  -8   4   87.89   85.69
  -4 -12  -8   -1.20   80.79
   4 -12  -8   91.99   69.69
  12  -8  -4   77.09   54.79
  -4 -12   8 -141.19  110.79
   8  -4 -12   96.29   57.49
   4 -12  -8   47.20   57.09
  12  10  -4  102.39   85.99
  10   4 -12  250.47   83.99
  -4 -12 -10  362.66   78.29
   4 -12  10  113.49  122.19
  -4 -12 -10  180.58   90.69
 -10  -4 -12  227.18   88.69
  12 -10   4  240.08  109.69
  10  -4  12   89.09  172.08
   4 -12 -10  381.66   89.89
 -12 -10   4  151.28   99.49
  10  -4 -12  205.38   72.79
   4 -12 -10  262.97   75.69
   5 -12   1  -80.09   43.90
  -1  -5 -12   -5.60   59.79
  12   1  -5  108.49   89.29
  12   1  -5   63.09   43.20
  -5 -12  -1    1.90   49.40
  -1  -5 -12  -36.10   41.20
   1  -5  12   -5.20  114.09
   1   5 -12   56.49   54.49
  -5 -12   1   14.80   59.79
   1  -5 -12  -67.59   58.59
   1  -5 -12   29.90   42.30
   5 -12  -1  -31.20   42.80
  -1  -5  12   52.29  109.09
  12  -1  -5   56.39   43.10
   5 -12  -1  -15.00   41.80
  12  -1  -5   47.60  103.29
  -5 -12   1   17.90   52.19
 -12  -3  -5  582.44   72.69
  12   3  -5  732.43   79.69
   5 -12   3  540.85   92.99
  -3  -5 -12  558.14   85.29
  -3  -5 -12  555.34   66.39
  12  -3   5  541.05   97.39
   3   5 -12  542.95   78.59
   3  -5  12  582.64  127.89
  -5 -12  -3  485.95   71.99
  12  -3  -5  636.84   80.49
   3  -5 -12  545.55   87.69
   3  -5 -12  560.24   68.99
  -3  -5  12  298.67  123.89
  -5 -12   3  620.64   97.69
   5 -12  -3  630.24   72.89
  -5 -12   3  570.54   76.69
   5 -12  -3  489.45   70.89
   5  -5  12  -82.49  111.69
 -12  -5  -5  116.19   58.69
  12  -5   5   46.00   87.39
  -5  -5 -12   34.70   69.59
  -5  -5 -12   80.69   44.50
  12   5  -5   18.40   48.70
   5   5 -12  -70.49   56.09
   5 -12   5  -48.70   71.89
  -5 -12  -5   81.59   49.70
  -5 -12  -5   41.00   55.69
   5 -12  -5  -72.09   53.19
   5  -5 -12   -4.50   66.29
  -5  -5  12  -38.30  125.99
  -5 -12   5  -62.29   87.29
  12  -5  -5   91.29   49.60
  -5 -12   5   73.39   59.39
   5 -12  -5    0.60   48.10
   5  -5 -12   19.60   48.60
 -12  -7  -5    1.40   64.19
  -7  -5 -12   84.19   75.99
  12   7  -5   82.29   58.69
   7   5 -12  -52.99   65.29
   5 -12   7  -78.59   81.39
  12  -7   5  -44.30   90.29
   7  -5  12  164.58  126.69
  -5 -12  -7  155.28   65.49
  -5 -12  -7  -42.70   51.59
  -5 -12   7  -10.50   72.69
  12  -7  -5   61.49   54.29
  -5 -12   7   53.69  106.99
   5 -12  -7   99.19   55.69
   7  -5 -12  -30.00   73.99
   7  -5 -12  -21.80   53.39
   5 -12  -7   52.09   64.79
 -12  -9  -5  232.98   82.79
  -5 -12  -9  116.49   81.39
   9   5 -12  164.58   99.19
  -5 -12  -9   79.59   64.59
  12   9  -5   81.19   77.19
  -9  -5 -12  178.88   84.29
   9  -5  12  167.68  158.98
   5 -12   9   97.59  106.29
  12  -9   5   78.79  110.79
  12  -9  -5  227.68   67.59
  -5 -12   9  219.48  149.39
   5 -12  -9  136.09   70.49
   5 -12  -9  225.68   87.49
   9  -5 -12  166.98   64.99
  12 -11   5  158.78  120.49
   5 -12  11   70.89  148.39
  11  -5  12  176.58  184.08
 -12 -11  -5   69.49   93.19
 -11  -5 -12  251.97   98.39
  12  11  -5  -84.29   93.69
  -5 -12 -11   67.59   98.89
  11   5 -12   87.29   92.59
  -5 -12 -11   69.99   80.49
   5 -12 -11   70.39   77.89
   5 -12 -11  -34.30   91.49
  -5 -12  11  -95.09  169.38
  11  -5 -12  152.08   79.89
  12 -11  -5   66.89   73.99
   0  -6 -12  -23.20   43.10
   6 -12   0  112.49   50.89
  12   0  -6  -46.30  111.99
  12   0  -6   17.20   46.20
   0  -6  12   66.69  103.19
  -6 -12   0   57.79   58.39
  -6 -12   0  -71.49   53.49
   0  -6 -12   24.50   62.29
  -2  -6 -12  102.39   48.00
  -2  -6 -12   34.30   65.09
  -6 -12  -2   81.19   51.49
  12  -2   6  112.29   93.79
  12   2  -6   84.09  101.29
   6 -12   2  -17.30   62.99
  12   2  -6  106.49   49.00
   2  -6  12   76.39  103.39
  -6 -12   2  162.98   56.69
  12  -2  -6  102.69   47.20
   2  -6 -12   76.69   65.39
  -6 -12   2   29.60   72.79
   2  -6 -12   98.99   47.40
  -2  -6  12   52.89  122.59
   6 -12  -2  -16.30   48.90
   6 -12  -2   30.50   47.10
   6 -12   4  434.26   85.79
  -4  -6 -12  373.16   80.79
  -4  -6 -12  413.36   59.79
  12   4  -6  358.06   66.09
 -12  -4  -6  396.26   64.29
   4  -6  12  456.45  127.39
  12  -4   6  436.26  109.69
  -6 -12  -4  358.46   66.09
   4   6 -12  320.37   78.99
  -6 -12   4  364.26   73.89
   4  -6 -12  394.06   82.39
   4  -6 -12  347.97   59.79
  -6 -12   4  241.48   98.79
  12  -4  -6  352.16   63.19
   6 -12  -4  357.76   64.09
  -4  -6  12  314.27  137.69
   6 -12  -4  389.76   63.69
  12  -6   6  -38.90   95.79
   6   6 -12    1.60   66.09
 -12  -6  -6  -74.19   63.89
  -6  -6 -12   29.30   74.79
  -6  -6 -12  -55.59   46.30
  12   6  -6   18.40   52.89
  -6 -12  -6   -7.00   62.89
   6 -12   6   68.49   91.09
   6  -6  12  -43.60  125.29
  -6 -12   6   72.89   71.29
   6  -6 -12  -40.70   51.49
   6  -6 -12  103.59   75.99
  -6 -12   6   60.19  106.29
   6 -12  -6   80.99   54.59
  12  -6  -6    2.70   58.89
  -6  -6  12 -314.37  141.89
   6 -12  -6   -3.00   60.29
  12  -6  -6   33.50   55.19
  -6 -12  -8  120.49   75.69
   8   6 -12    4.90   94.09
   6 -12   8   51.09   98.19
   8  -6  12  107.79  150.38
  12  -8   6   65.89  111.49
  -6 -12  -8   68.69   60.59
  12   8  -6   40.40   70.49
  -8  -6 -12 -151.48   81.69
 -12  -8  -6  -43.20   74.29
  12  -8  -6   58.99   66.69
  -6 -12   8   56.19  130.59
   6 -12  -8  -29.40   73.49
   6 -12  -8  135.19   65.39
   8  -6 -12   21.20   62.39
  12  -8  -6  114.69   64.69
   6 -12  10  -45.20  131.09
  12  10  -6  113.99   89.99
  -6 -12 -10  105.69   91.89
 -12 -10  -6  364.36   89.49
  10  -6  12  346.27  282.47
  -6 -12 -10  140.59   71.59
 -10  -6 -12    5.30   94.29
  10   6 -12  394.86   94.19
  12 -10  -6  164.18   74.79
   6 -12 -10  344.57   81.29
  10  -6 -12  155.98   75.89
   6 -12 -10  154.68   90.09
  10  -6 -12  129.99   93.89
  -6 -12  10  284.57  194.08
  -7 -12  -1  122.99   58.99
  12   1  -7    9.70   51.59
   1  -7  12  106.19  106.69
  -1  -7 -12    3.00   66.09
  12  -1   7  200.08  103.09
  -7 -12  -1  -60.69   58.79
  -1  -7 -12  117.79   50.99
   7 -12   1   18.40   51.09
  12  -1  -7   20.20   47.30
   1  -7 -12  -23.50   65.49
   1  -7 -12   16.40   48.40
  -7 -12   1  -17.50   69.59
  -7 -12   1   84.79   58.29
  -1  -7  12   46.00  115.29
   7 -12  -1   -6.00   47.80
  -7 -12  -3   57.19   55.79
   3  -7  12  -54.29  114.89
  12   3  -7  345.77  124.69
  12   3  -7  153.78   57.69
   7 -12   3  201.98   76.09
  -3  -7 -12  108.39   77.19
  12  -3   7  173.08  110.59
  -3  -7 -12  221.68   52.39
   7 -12  -3  116.89   53.19
   7 -12  -3  108.49   56.09
   3  -7 -12  132.79   70.09
   3  -7 -12   82.09   54.09
  -3  -7  12  199.68  128.69
  12  -3  -7  158.08   52.39
  -7 -12   3  107.69   62.99
  -7 -12   3   39.30   88.89
  12   5  -7   34.60   56.99
  -7 -12  -5  -37.70   60.09
   5  -7  12  106.89  120.29
  -5  -7 -12   76.59   53.89
 -12  -5  -7   49.99   64.49
  -5  -7 -12  -40.80   75.89
   7 -12   5   60.29   82.99
  12  -5   7  116.99  111.79
   5   7 -12   76.99   72.69
   7 -12  -5    9.50   59.89
   5  -7 -12   22.20   52.69
  -7 -12   5   36.80  105.99
  -7 -12   5   20.60   70.99
  -5  -7  12 -120.99  136.99
   7 -12  -5  126.49   60.09
  12  -5  -7    5.10   56.29
   5  -7 -12  122.29   72.99
  -7  -7 -12   36.60   85.29
   7   7 -12  -82.99   93.29
   7 -12   7  138.69  114.29
  -7 -12  -7  -71.19   76.09
  12  -7   7  151.88  117.99
  12   7  -7   97.89   66.49
   7  -7  12   34.50  133.89
 -12  -7  -7   16.20   74.09
   7 -12  -7   85.49   71.99
  -7  -7  12   15.00  166.28
   7  -7 -12   74.59   60.39
  12  -7  -7   22.50   65.49
  12  -7  -7   -5.90   63.39
   7 -12  -7  158.28   67.99
  -7 -12   7   14.00  127.79
   9   7 -12    7.40   88.09
  12  -9   7   -3.70  125.99
  12   9  -7  -44.50   82.39
 -12  -9  -7  127.39  112.99
  -7 -12  -9  125.99   69.09
  -9  -7 -12   82.59   93.19
   9  -7  12   78.49  160.68
   7 -12   9   99.39  128.49
  -7 -12  -9   96.69   89.09
  -7 -12   9 -190.88  159.38
  12  -9  -7   25.30   72.19
   7 -12  -9   28.50   74.29
  12  -9  -7   28.50   74.89
   9  -7 -12  -70.89   66.59
   9  -7 -12   14.00   91.59
  -7 -12 -11   26.10  104.09
  12  11  -7  -22.30  163.98
  11   7 -12  185.28  100.89
   7 -12  11 -152.68  143.29
  11  -7  12  198.78  197.18
 -12 -11  -7  257.57  102.29
  12 -11   7  -33.00  144.99
 -11  -7 -12  -28.10  114.49
   7 -12 -11  266.97  102.59
  -7 -12  11 -130.99  196.58
  12 -11  -7   40.40   89.99
  11  -7 -12   81.89  101.09
  11  -7 -12    9.60   86.19
  12 -11  -7  143.29   82.89
   7 -12 -11  151.58   87.79
  -8 -12   0  -66.29   72.39
  -8 -12   0   75.29   65.59
   8 -12   0  147.29   57.89
  12   0  -8   83.09   53.79
   0  -8 -12  104.79   73.39
   0  -8 -12  106.19   53.99
   0  -8  12   39.60  111.39
   8 -12   2  -38.00   70.69
   2  -8  12   98.99  110.69
  -2  -8 -12  -22.30   51.79
  -8 -12  -2  127.49   65.09
  -8 -12  -2   26.70   62.59
  -2  -8 -12  -17.10   75.99
  12   2  -8  143.79   57.99
  12  -2   8 -103.89  121.79
   8 -12  -2    0.00   52.99
   2  -8 -12   53.09   70.69
   2  -8 -12   10.40   53.29
  -8 -12   2    3.90   64.09
  12  -2  -8   18.80   54.39
  -8 -12   2  111.39   85.29
  -2  -8  12  -63.29  130.29
  12   4  -8  -13.40   60.79
  -8 -12  -4  108.89   65.59
   4  -8  12  120.09  120.79
 -12  -4  -8   64.79   68.79
   8 -12   4  169.08   87.69
  -4  -8 -12  -44.50   76.19
  12  -4   8  190.18  135.49
  -4  -8 -12   43.20   55.89
  -8 -12   4   41.10  104.99
  -4  -8  12   63.59  138.59
  12  -4  -8  135.39   59.69
   8 -12  -4  106.09   59.39
   4  -8 -12   61.19   54.09
   8 -12  -4   65.19   61.79
   4  -8 -12   -5.80   71.39
  -8 -12  -6  112.19   72.29
 -12  -6  -8   42.80   73.89
   6  -8  12 -104.39  161.58
  12   6  -8    9.20   67.59
   6   8 -12  -62.19   80.99
  12  -6   8   31.60  125.79
  -6  -8 -12   70.69   57.09
   8 -12   6 -154.68  111.89
  -6  -8 -12  -88.19   99.49
  12  -6  -8   -5.00   64.09
  -8 -12   6   16.10   84.69
   8 -12  -6    6.80   66.09
   8 -12  -6  -13.90   63.99
   6  -8 -12   31.90   64.49
  -6  -8  12  -57.19  159.18
  12  -6  -8 -164.08   69.09
  -8 -12   6  157.88  126.89
  -8 -12  -8  -78.79   84.89
 -12  -8  -8   93.49   83.49
  -8  -8 -12  -58.19  120.29
   8 -12   8  156.48  116.59
   8   8 -12   54.39   91.49
  12  -8   8  132.19  135.49
   8  -8  12 -233.98  158.98
  12   8  -8  -60.19   82.39
  -8 -12   8  -85.49  159.18
   8  -8 -12   48.50   90.59
   8  -8 -12  -66.19   70.89
  12  -8  -8 -143.49   79.29
   8 -12  -8  -46.10   78.89
   8 -12  -8  -47.00   73.99
  -8  -8  12  169.88  179.98
  12  -8  -8   61.49   72.39
   8 -12  10  302.37  155.08
  12  10  -8 -116.09  181.88
 -10  -8 -12   46.20  103.79
  10   8 -12   78.59  103.89
 -12 -10  -8   64.69   96.29
  -8 -12 -10  190.98  100.29
  10  -8  12 -166.08  174.38
  12 -10   8  193.38  151.98
  12 -10  -8  152.48   84.59
  10  -8 -12  115.79   99.99
  12 -10  -8  104.89   95.09
  -8 -12  10  484.35  212.58
   8 -12 -10  110.79   98.19
  10  -8 -12  149.09   82.59
   8 -12 -10   43.30   83.69
   1  -9  12  117.79  167.48
  12  -1   9   -2.90  122.09
  12   1  -9  159.68   63.29
  -1  -9 -12   55.79   60.39
  -9 -12  -1  -47.40   81.49
  -1  -9  12   11.30  133.09
   9 -12  -1  -13.60   57.59
  -9 -12   1   70.89   83.89
  -9 -12   1  107.29  133.69
   1  -9 -12  113.89   60.89
  12  -1  -9  153.08   62.29
   9 -12   3  300.97   90.49
  12   3  -9  255.97   72.69
   3  -9  12  187.78  160.88
  12  -3   9  110.99  147.79
   3  -9 -12  336.87   66.19
  -9 -12   3  161.38   95.99
  -9 -12  -5  146.19   73.69
 -12  -5  -9   59.59   76.49
   9 -12   5  133.89  112.19
  12   5  -9   86.59   71.09
  12  -5   9  195.28  142.29
  -5  -9 -12  146.09   87.69
   5  -9  12  106.19  124.89
  -5  -9 -12  111.79   61.89
  12  -5  -9   78.59   79.29
   9 -12  -5  -63.19   63.69
  -9 -12   5  -17.40  126.19
   5  -9 -12   25.80   62.19
   9 -12  -5  -69.29   65.69
  -5  -9  12   51.19  161.38
  -9 -12   5   26.70   91.19
   5  -9 -12  164.28   83.79
  -7  -9 -12  315.87  100.89
   9 -12   7   73.79  120.69
  12   7  -9  282.07   87.49
   7  -9  12  392.46  162.98
   7   9 -12  360.86  102.19
  12  -7   9  464.55  158.98
  -9 -12  -7  217.58   87.79
 -12  -7  -9  195.78   89.09
   9 -12  -7  199.48   83.59
  12  -7  -9  250.17   87.09
  -7  -9  12  399.56  187.78
  -9 -12   7  110.69  147.69
   7  -9 -12  388.06  100.59
   7  -9 -12  155.98   73.29
  12   9  -9   36.10  110.09
  -9  -9 -12  -25.90  105.69
   9   9 -12  241.18  105.49
 -12  -9  -9  -69.59   96.79
  -9 -12  -9  -10.90   95.49
   9 -12   9   25.70  138.19
  12  -9   9 -147.59  158.68
   9  -9  12  152.18  161.88
  -9 -12   9  -92.79  186.18
   9  -9 -12   56.09  101.89
   9  -9 -12   76.89   84.49
  12  -9  -9  229.48   84.09
   9 -12  -9 -105.29   79.29
   9 -12  -9  206.58   98.59
  12  -9  -9 -149.79   96.09
  10 -12   0 1025.10  120.49
   0 -10 -12  738.03  114.79
  12   0 -10  780.12  120.69
   0 -10 -12  914.51  115.59
 -10 -12   0 1013.60  126.99
   0 -10  12  846.52  159.88
  12   2 -10  413.36   81.89
 -10 -12  -2  391.36   88.29
  10 -12   2  492.55  201.28
  -2 -10 -12  283.07   90.79
  -2 -10 -12  431.86   75.69
   2 -10  12  125.79  135.39
  12  -2  10  322.67  152.58
   2 -10 -12  396.46   93.89
  -2 -10  12  176.08  161.78
 -10 -12   2  213.68   89.19
  12  -2 -10  376.76   74.79
 -10 -12  -4   14.50   79.99
 -12  -4 -10  -84.79   78.49
  10 -12   4  -13.50  105.19
   4 -10  12  228.68  127.29
  -4 -10 -12   31.50   87.79
  12  -4  10  -71.39  156.58
  12   4 -10  -33.60   75.99
  -4 -10  12   79.49  177.18
 -10 -12   4  -82.49   91.29
  12  -4 -10  -30.30   71.59
  10 -12  -4 -107.19   67.29
   4 -10 -12  145.69   85.49
   4 -10 -12  -42.10   69.29
 -10 -12   4   89.89  114.29
  12  -6  10  402.16  182.88
 -10 -12  -6  750.32  109.99
  10 -12   6  900.81  142.99
  -6 -10 -12  640.64  119.39
  -6 -10 -12  669.13   91.69
 -12  -6 -10  937.71  137.09
   6 -10  12  613.74  161.08
 -10 -12   6  787.52  129.19
  10 -12  -6  728.13  100.79
   6 -10 -12  502.55  112.09
   6 -10 -12  711.53   98.49
  -6 -10  12  885.11  203.98
  12  -6 -10  601.44  110.29
  12  -6 -10  751.02  102.19
  10 -12  -6  794.12   99.39
 -10 -12   6  489.25  154.98
 -12  -8 -10  223.18  112.59
   8  10 -12  261.27  112.19
  12   8 -10  315.57  103.79
  12  -8  10  430.66  182.78
  10 -12   8  386.26  146.09
   8 -10  12  104.39  158.48
  -8 -10 -12  302.17  112.59
 -10 -12  -8  211.38   98.89
 -10 -12   8   94.49  177.18
   8 -10 -12  307.17  103.09
   8 -10 -12  304.87   90.19
  -8 -10  12  -63.39  206.18
  10 -12  -8  257.77   95.59
  10 -12  -8  161.58   86.89
  12  -8 -10  293.27   90.69
   1 -11  12  -35.90  134.89
 -11 -12  -1  100.39   87.19
  -1 -11 -12   76.59   70.59
  -1 -11 -12  -26.00   89.99
  12   1 -11  115.49   96.59
  -1 -11  12  131.89  146.69
   1 -11 -12   14.00   78.09
  12  -1 -11   34.10   74.19
 -11 -12   1  -29.50   86.29
  11 -12  -1 -101.89   70.29
   1 -11 -12  153.48   91.09
   3 -11  12  291.17  141.09
  -3 -11 -12   90.79   90.39
 -11 -12  -3   83.59   88.49
  12  -3  11  315.77  178.38
  11 -12   3  161.88  110.89
  -3 -11 -12  168.48   70.79
  12   3 -11  -40.70   97.89
  12  -3 -11  173.88   75.99
   3 -11 -12  -21.30   91.49
   3 -11 -12  100.09   74.29
  11 -12  -3   59.19   71.69
 -11 -12   3   56.39   98.39
  -3 -11  12  146.79  155.88
  12  -5  11 -362.56  184.68
 -12  -5 -11 -135.49   89.59
 -11 -12  -5  112.79   90.99
  12   5 -11   35.60   87.19
  -5 -11 -12   38.20  102.19
  -5 -11 -12  -78.59   76.09
   5 -11  12  188.98  138.59
  11 -12   5  176.38  126.29
  -5 -11  12  264.67  192.88
  11 -12  -5  -41.60   75.09
  12  -5 -11  141.49   77.69
 -11 -12   5  136.99  107.19
   5 -11 -12  138.09   77.49
   5 -11 -12  -36.80   92.99
  12   7 -11  211.58  101.79
  12  -7  11   79.79  196.08
  -7 -11 -12  200.78  113.59
 -11 -12  -7  395.46  101.79
  11 -12   7  -93.29  138.69
   7 -11  12  287.57  164.78
  12  -7 -11  321.97  106.99
   7 -11 -12  325.77  102.89
   7 -11 -12  162.98   87.99
  12  -7 -11   42.10   83.69
  11 -12  -7  159.88   92.49
  11 -12  -7  339.97   88.39
  -7 -11  12   55.59  205.58
 -12 -12   0 -107.49   90.19
   0 -12 -12  139.79   97.59
   0 -12 -12  126.59   78.19
   0 -12  12 -151.78  149.39
  12 -12   0  224.48   78.99
  12   0 -12   22.50   84.89
 -12 -12  -2  214.38   91.79
  12 -12   2   68.89  109.39
  12  -2  12   18.50  181.28
  12   2 -12  102.09   87.49
   2 -12  12   -5.50  139.79
  -2 -12 -12  -67.39   95.49
  -2 -12 -12   32.00  121.09
   2 -12 -12 -154.38   93.19
  -2 -12  12  332.67  165.58
  12 -12  -2  102.09   73.09
   2 -12 -12   58.39   79.39
  12  -2 -12  -15.70   77.59
 -12 -12   2   26.40  100.39
 -12 -12  -4  -51.99   97.89
  12   4 -12  140.99   95.59
  -4 -12 -12  120.19   84.69
 -12  -4 -12    0.30   99.39
  12  -4  12  222.58  205.48
  12 -12   4  -69.89  120.99
  -4 -12 -12  -76.89  104.39
   4 -12  12 -190.88  148.19
   4 -12 -12   98.19   80.09
   4 -12 -12 -108.69   95.59
  12 -12  -4   -5.70   79.29
  -4 -12  12 -125.09  183.98
  12  -4 -12  -45.40   79.49
 -12 -12   4  -18.80  108.99
 -12 -12  -6  104.99  103.89
  -6 -12 -12  -75.79  111.69
 -12  -6 -12   30.40  133.29
  12  12  -6    7.20  139.29
  12  -6  12 -286.67  209.48
  12 -12   6 -156.08  138.69
  -6 -12 -12   49.40  106.39
   6 -12  12  421.76  159.48
  12   6 -12   33.60   98.89
   6 -12 -12 -100.99  103.99
   6 -12 -12   73.59   84.99
  12 -12  -6   81.69   84.49
  12  -6 -12  -72.39  106.49
  12  -6 -12  -25.70   84.69
  -6 -12  12  145.09  209.58
   1   0 -13 1718.13  149.59
   0 -13   1 1785.92  146.49
   0 -13  -1 1803.22  148.69
  -1   0 -13 1814.92  148.99
  -3   0 -13  274.77   57.09
  -3   0 -13  280.17   71.09
   0 -13   3  245.48   77.59
   0 -13   3  359.46   57.29
   0 -13  -3  300.77   58.09
   0 -13  -3  314.97   59.09
   3   0 -13  177.88   57.09
   0 -13  -5  -53.49   48.20
  13  -5   0   -6.60   42.50
   0 -13  -5  -61.19   54.79
   5   0 -13  -74.19   52.09
   0 -13   5  -24.00   78.79
   0 -13   5  -34.90   48.20
  -5   0 -13   38.10   50.69
 -13  -5   0   37.40   68.19
  -5   0 -13  -21.40   64.79
  -7   0 -13   45.20   71.89
  -7   0 -13   70.29   52.79
 -13  -7   0  -40.00   76.49
   0 -13   7   67.19   91.99
   0 -13  -7   44.50   67.29
   0 -13  -7   17.20   59.49
   7   0 -13   71.39   61.19
  13  -7   0    6.20   48.80
  13  -9   0  291.27   67.19
   0 -13   9  291.37  118.69
   0 -13  -9  158.78   80.89
   0 -13  -9  333.77   73.39
 -13  -9   0  177.18   85.99
   9   0 -13  167.38   75.89
  13 -11   0  949.11  146.99
   0 -13 -11 1301.67  139.09
 -13 -11   0 1159.78  137.79
  11   0 -13 1120.19  142.89
   0 -13 -11  873.41  133.09
   0 -13  11  861.41  180.18
  -1 -13   0   40.40   44.70
   1 -13   0  122.19   47.40
   0  -1 -13   35.30   47.80
   0   1 -13   54.69   47.30
  -1 -13  -2  719.03   83.89
   2   1 -13  776.62   87.09
  -2  -1 -13  623.84   87.49
  -2  -1 -13  548.95   82.69
   1 -13   2  519.75   86.99
  -1 -13  -2  543.95   82.29
   1 -13   2  580.94   80.29
   1 -13  -2  616.04   85.89
  -2   1 -13  558.14   86.19
   1 -13  -2  547.45   83.39
  -1 -13   2  729.93   98.49
  -1 -13   2  554.54   83.09
   2  -1 -13  561.24   85.99
   1 -13   4  138.99   48.30
   4   1 -13  127.89   52.99
  13  -4   1    9.40   65.39
  13  -4   1  102.79   42.90
  -1 -13  -4   75.89   48.50
  -4  -1 -13  143.19   67.69
   1 -13   4   99.79   67.79
   4  -1  13  -74.49  109.09
  -1 -13  -4  204.58   60.49
 -13  -4  -1  134.19   66.69
  -4  -1 -13  174.18   51.89
  13  -4  -1  134.69   46.10
  -1 -13   4   81.59   74.39
  -1 -13   4   26.30   47.90
   1 -13  -4  126.59   55.39
   1 -13  -4  178.68   53.49
 -13   4  -1  179.68   46.90
  -4   1 -13  115.59   65.59
  -4   1 -13   69.49   51.79
   4  -1 -13  139.39   54.99
 -13  -6  -1  -57.19   67.49
  -6  -1 -13  -32.40   48.90
  13  -6   1   33.10   73.59
   1 -13   6  189.28   92.69
   1 -13   6   40.90   53.09
  -6  -1 -13  114.99   66.49
  -1 -13  -6   22.70   50.89
   6   1 -13   52.19   62.09
  -1 -13  -6   70.19   60.89
   6  -1  13   -3.00  130.89
  13  -6   1  -44.80   45.80
   1 -13  -6   -5.60   54.19
   1 -13  -6   13.20   61.89
 -13  -6   1  -21.00   70.49
  13  -6  -1   60.69   48.20
  -6   1 -13   24.80   64.59
  -6   1 -13  -82.89   50.39
   6  -1 -13  100.19   55.69
  -1 -13   6 -129.79   94.19
  -1 -13   6    8.40   55.09
 -13  -8  -1  788.92  107.19
   8  -1  13  528.15  167.38
  13  -8   1  744.53  102.89
  13  -8   1  835.72  114.99
  -1 -13  -8  837.92  108.79
  -8  -1 -13  737.63   98.79
  -8   1 -13  748.83   96.49
   1 -13  -8  902.91  106.89
 -13  -8   1  691.73  109.69
  13  -8  -1  725.43   88.09
  -1 -13   8  887.81  140.69
   8  -1 -13  441.66  137.89
  13 -10   1   71.69  107.69
  13 -10   1   96.79   69.79
   1 -13  10  217.68  128.89
  10   1 -13    9.80   81.39
 -13 -10  -1  182.18   87.49
  -1 -13 -10   35.10   85.29
  -1 -13 -10    3.10   75.99
  -1 -13  10   61.09  130.09
  13 -10  -1   88.19   67.59
   1 -13 -10    2.40   72.09
   1 -13 -10  -84.59   85.39
 -13 -10   1   -1.50   94.09
  10  -1 -13  -43.90   76.49
  13 -12   1  121.29  127.19
  -1 -13 -12  113.49   88.09
 -13 -12  -1   95.39  104.99
  -1 -13 -12   79.69  105.09
   1 -13  12  306.57  159.78
  12  -1 -13   28.00   86.99
 -13 -12   1   75.49  109.69
   1 -13 -12   62.99   85.59
   1 -13 -12  212.88  107.29
  -1 -13  12  200.08  165.68
  13 -12  -1   59.99   83.29
   1  -2  13  -22.80  114.69
  -1  -2 -13   51.29   47.10
 -13   1   2   -6.00   42.50
   1   2 -13  -41.20   49.40
  -1  -2 -13  -45.10   64.79
   2 -13   1   26.00   42.60
   2 -13  -1   43.00   44.70
  -2 -13   1   -8.90   67.89
  -1   2 -13  -15.00   48.00
  -2 -13   1  -11.60   46.50
  13  -1  -2  -69.19   39.00
   2 -13  -1  -13.20   45.50
  -2 -13  -3   65.09   47.90
  13  -3   2   23.60   74.59
   3  -2  13  -30.30  117.79
 -13  -3  -2   77.59   60.89
  -2 -13  -3   -6.10   48.30
  -3  -2 -13  -44.80   64.99
  -3  -2 -13  -18.40   48.40
   2 -13   3   10.10   66.99
   2 -13   3   31.50   42.80
   3   2 -13   26.80   50.89
   2 -13  -3   40.50   47.00
  -2 -13   3   66.99   67.09
   3  -2 -13   56.89   49.20
   2 -13  -3   62.09   50.49
  -3   2 -13  -17.80   52.19
  13  -3  -2  153.28   44.70
  -2 -13   3  -26.10   48.20
  -2 -13  -5  110.59   60.39
   2 -13   5   66.79   51.79
   5   2 -13  154.88   55.89
 -13  -5  -2   75.69   65.19
  -5  -2 -13   83.09   70.69
  13  -5   2  119.09   73.39
  -2 -13  -5  101.49   51.29
  -5  -2 -13  116.69   50.09
   2 -13   5  244.88   80.59
   5  -2  13 -136.89  122.99
  -2 -13   5  104.99   57.09
  -5   2 -13  193.18   57.29
  13  -5  -2  152.58   49.40
  -5   2 -13  151.58   65.99
   5  -2 -13   73.09   51.79
  -2 -13   5  147.29   85.89
   2 -13  -5   62.29   58.09
   2 -13  -5   56.69   53.39
   2 -13   7   26.20   92.79
  13  -7   2    6.70   81.49
  -2 -13  -7  -36.00   74.59
   7   2 -13   55.49   66.69
   7  -2  13   -9.80  132.89
  -7  -2 -13   62.19   49.00
  -2 -13  -7   60.39   58.59
 -13  -7  -2   22.50   69.99
   7  -2 -13   94.69   62.39
   2 -13  -7  -34.00   67.19
  -2 -13   7  -29.00  108.49
  -2 -13   7  -78.39   67.19
   2 -13  -7   41.40   60.39
  -7   2 -13   63.29   64.59
 -13  -7   2  163.88   81.79
  13  -7  -2   29.70   51.79
  -2 -13  -9   46.60   69.89
  13  -9   2  -67.59   94.79
  -2 -13  -9   17.00   80.59
 -13  -9  -2 -116.19   78.69
   9  -2  13  -97.89  165.08
  -9  -2 -13  -71.79   81.59
   9   2 -13  217.18   80.59
   2 -13   9  166.98  122.99
   2 -13  -9  133.79   83.09
  -9   2 -13   38.60   62.39
   2 -13  -9   11.80   64.59
  -2 -13   9   56.59  157.58
  13  -9  -2  -42.70   62.39
   9  -2 -13  -77.89   68.39
  13 -11   2   19.20  113.49
  11  -2  13  120.29  196.38
  -2 -13 -11  245.18  100.09
 -13 -11  -2   69.29   96.69
   2 -13  11 -117.39  136.99
  -2 -13  11  381.16  163.28
  13 -11  -2  122.09   75.49
  11  -2 -13  -38.50   78.79
   2 -13 -11   53.69   81.59
   2 -13 -11  105.59   94.59
 -13 -11   2    9.80  102.19
   0  -3 -13   87.79   45.60
   0   3 -13   26.60   53.09
  -3 -13   0   32.70   51.59
  13   0  -3   76.19   42.90
   0  -3 -13   -9.50   65.69
   3 -13   0  -12.80   43.70
   3 -13   0   25.30   46.00
   0  -3  13   67.49  123.09
   2   3 -13  145.19   61.19
  13   2  -3  295.07   48.00
   2  -3  13  232.88  115.49
   3 -13   2  285.57   78.59
   3 -13   2  195.18   50.29
  -3 -13  -2  254.97   56.69
  -2  -3 -13  335.47   73.69
  -2  -3 -13  298.47   54.29
   3 -13  -2  222.78   56.39
   3 -13  -2  308.27   58.09
  -2  -3  13  242.38  126.69
  -3 -13   2  372.06   80.59
  -2   3 -13  165.28   60.79
  13  -2  -3  273.67   51.09
  -3 -13   2  244.08   60.79
   2  -3 -13  101.19   75.09
   3 -13   4  461.95   59.69
   3 -13   4  386.46   85.49
  13  -4   3  305.27   85.69
  -3 -13  -4  426.46   65.49
   4   3 -13  389.76   70.69
  -3 -13  -4  285.87   66.09
 -13  -4  -3  379.56   73.29
   4  -3  13  213.88  123.49
  -4  -3 -13  533.95   65.19
  -4  -3 -13  422.36   80.09
   4  -3 -13  339.57   62.89
  -3 -13   4  317.57   90.59
  -3 -13   4  428.86   69.19
   3 -13  -4  418.86   67.89
   3 -13  -4  409.16   65.39
  -4   3 -13  424.06   73.19
  13  -4  -3  484.45   61.09
   6   3 -13  114.19   60.59
   6  -3  13  189.68  137.09
  -6  -3 -13  -18.00   72.59
   3 -13   6  -12.60   54.39
  -3 -13  -6   -4.10   51.79
  -6  -3 -13  -15.00   50.19
  -3 -13  -6   42.60   62.19
  13  -6   3   70.69   82.99
 -13  -6  -3   46.90   66.89
   3 -13   6  194.58   92.59
   3 -13  -6   14.40   57.29
   3 -13  -6   22.80   63.69
   6  -3 -13  -16.20   51.39
  -3 -13   6   14.10   97.89
  13  -6  -3   23.20   51.69
  -3 -13   6  -21.00   63.19
  -6   3 -13  -48.40   65.69
  -6   3 -13   20.60   64.59
  -3 -13  -8  306.67   66.39
 -13  -8  -3  304.77   81.99
   8  -3  13  347.57  163.88
  -8  -3 -13   70.79   80.49
  13  -8   3   90.99   94.89
   3 -13   8  215.88  109.79
  -3 -13  -8   12.50   76.49
   8   3 -13   76.49   87.09
  13  -8  -3  162.38   64.19
   3 -13  -8  124.39   82.09
  -3 -13   8  198.38  122.89
  -8   3 -13  195.98   73.79
 -13  -8   3   50.49   92.29
  10  -3  13   80.09  180.48
  13 -10   3   -2.50  110.49
  13  10  -3   68.89   79.19
  -3 -13 -10   62.79   78.39
  10   3 -13  125.49   88.09
  -3 -13 -10   83.29   90.29
   3 -13  10  -95.89  124.99
 -10  -3 -13  125.29   90.89
   3 -13 -10   -9.10   75.09
   3 -13 -10 -101.89   89.79
  -3 -13  10 -274.47  138.69
  13 -10  -3   70.99   87.89
 -13 -10   3  119.99  102.39
  10  -3 -13   44.20   72.09
  12  -3  13  384.86  223.18
   3 -13  12   14.90  158.48
  12   3 -13 -212.58   96.29
  -3 -13 -12   -7.50   92.29
  13 -12   3   52.39  134.29
 -13 -12  -3  133.19  101.59
  12  -3 -13   45.10   85.09
   3 -13 -12    8.20   87.99
 -13 -12   3  -31.10  116.39
  13 -12  -3   12.30   78.09
  -3 -13  12  455.55  197.08
   3 -13 -12   79.99  102.69
   1   4 -13  437.26   73.09
   1  -4  13  215.28  124.19
   4 -13   1  449.76   57.99
  13   1  -4  421.96   57.99
  -4 -13  -1  456.45   69.99
  -1  -4 -13  404.16   61.69
  -1  -4 -13  388.46   79.29
  -4 -13   1  427.86   69.69
  -4 -13   1  442.26   82.49
  13  -1  -4  496.45   59.49
   4 -13  -1  297.67   57.99
   4 -13  -1  324.77   63.09
  -1  -4  13  233.38  129.19
  13  -1  -4  411.26  103.69
  -1   4 -13  409.16   73.29
   1  -4 -13  271.27   80.69
   1  -4 -13  356.86   63.19
  -3  -4 -13   41.80   70.89
  13   3  -4   85.39   49.00
   4 -13   3  -68.09   67.19
   4 -13   3   72.89   43.40
   3  -4  13  177.08  126.89
  -4 -13  -3   29.70   52.99
  13  -3   4  125.69   86.49
   3   4 -13  113.19   62.09
  -3  -4 -13   31.10   46.80
   4 -13  -3    9.90   48.90
  -3  -4  13   49.20  133.99
  -4 -13   3   48.30   78.19
  -4 -13   3   75.29   57.89
  -3   4 -13   78.59   61.29
   3  -4 -13   54.29   49.90
  13  -3  -4   65.29   49.70
   3  -4 -13   22.80   73.59
   4 -13  -3  116.19   52.39
 -13  -5  -4   31.10   65.09
  -4 -13  -5   24.40   52.89
  -5  -4 -13  -75.19   49.40
   5  -4  13 -190.68  123.69
  -4 -13  -5   44.80   59.19
  13  -5   4 -125.09   88.79
   5   4 -13   57.59   63.09
   4 -13   5   34.50   77.29
  -5  -4 -13    8.70   74.59
  13   5  -4   35.00   52.39
   5  -4 -13   15.70   54.09
   5  -4 -13   39.90   73.99
  -4 -13   5  113.89   66.29
  -4 -13   5    5.90   93.89
   4 -13  -5   34.00   59.59
  -5   4 -13  -34.90   64.99
  13  -5  -4  119.49   51.39
   4 -13  -5  -56.69   55.19
  13  -7   4  -91.09   93.19
 -13  -7  -4  -24.70   70.09
  -7  -4 -13   64.29   81.69
  -4 -13  -7   12.50   57.49
  13   7  -4   74.49   56.79
  -4 -13  -7  -28.20   78.89
   4 -13   7  -95.29   95.89
   7  -4  13   12.20  150.58
   4 -13  -7   57.09   73.59
   4 -13  -7 -126.59  115.39
   7  -4 -13  119.09   68.19
  -7   4 -13  -19.10   73.19
  -4 -13   7  100.49   75.09
  -4 -13   7  221.78  119.99
  13  -7  -4  -37.90   56.19
  13  -9   4   27.80  109.39
 -13  -9  -4  100.89   82.29
  13   9  -4  158.48   77.89
   9   4 -13   81.69   84.49
   4 -13   9  212.78  120.39
   9  -4  13  221.98  176.28
  -4 -13  -9  128.29   85.29
  -4 -13  -9  175.38   70.59
  -9  -4 -13  172.08   92.19
  -9   4 -13  259.07   81.09
   9  -4 -13   60.69   68.69
   4 -13  -9  243.48   87.49
   4 -13  -9   80.59   74.29
  13  -9  -4  252.07   77.39
  -4 -13 -11  554.14   97.89
 -13 -11  -4  451.35  105.69
  -4 -13 -11  213.48  105.69
  13 -11   4  498.15  141.79
  11  -4  13  653.23  306.67
  13  11  -4  396.46  100.29
   4 -13  11  277.07  152.48
  11   4 -13  362.06  105.29
 -11  -4 -13  411.66  108.29
 -13 -11   4  287.97  116.79
   4 -13 -11  454.25  104.89
  13 -11  -4  282.57   86.29
   4 -13 -11  390.66   90.19
  -4 -13  11  217.28  185.28
  11  -4 -13  363.36   89.49
   0   5 -13 -106.09   61.49
   5 -13   0   42.20   52.29
  13   0  -5 -175.68  108.29
  13   0  -5  -73.99   46.70
   0  -5 -13   19.90   67.59
   0  -5  13  -75.99  116.39
   5 -13   0   -1.00   46.20
  -5 -13   0   55.19   58.89
  -5 -13   0   38.10   66.29
   0  -5 -13   92.39   48.70
   2   5 -13    5.50   60.59
  13  -2   5   62.19  110.29
   2  -5  13  -41.10  122.29
  -2  -5 -13   33.90   70.59
  13   2  -5   22.40   50.99
   5 -13   2   11.10   70.59
  -2  -5 -13   59.69   50.79
  -5 -13  -2  -54.99   51.99
  13  -2  -5   76.79   49.90
  -2   5 -13   36.80   62.89
  -5 -13   2  106.59   59.29
   2  -5 -13   41.50   49.10
   5 -13  -2  -62.39   52.39
  -2  -5  13   74.79  134.69
   5 -13  -2  -26.30   49.90
   2  -5 -13  161.38   74.09
  -5 -13   2    2.50   73.69
  13  -4   5  170.28  102.39
 -13  -4  -5   23.90   65.59
  -4  -5 -13   11.30   77.79
  -4  -5 -13   36.50   50.99
   4  -5  13   22.20  133.49
  -5 -13  -4  146.99   59.09
   4   5 -13  -35.20   62.29
  13   4  -5   90.39   54.39
   5 -13   4 -141.89   75.49
  -5 -13   4   43.40   63.59
  -4  -5  13   18.60  149.09
   4  -5 -13   73.49   75.19
   5 -13  -4   60.89   59.09
  -5 -13   4  203.58   92.69
   4  -5 -13   38.90   50.79
  13  -4  -5    3.10   52.09
   5 -13  -4   69.39   55.49
  -6  -5 -13  -39.60   54.69
  -6  -5 -13   45.90   82.89
  13   6  -5  175.98   63.09
   6  -5  13   47.60  146.79
  13  -6   5  171.88  102.49
  -5 -13  -6   42.50   57.19
 -13  -6  -5  108.69   71.89
   6  -5 -13 -287.87  126.99
  -5 -13   6   38.10  112.59
   5 -13  -6  -62.19   65.79
  13  -6  -5   44.60   57.49
  -5 -13   6   -2.90   73.59
  -8  -5 -13  -11.70   86.59
  -5 -13  -8  223.18   82.79
   8   5 -13  232.48   84.99
  13  -8   5  245.08  110.59
 -13  -8  -5   -7.60   80.29
  13   8  -5   37.10   68.49
  -5 -13  -8   55.89   63.89
   8  -5  13  -52.99  159.68
   5 -13   8  163.38  113.29
  -5 -13   8  149.69  134.69
  13  -8  -5  176.58   66.79
   5 -13  -8  114.29   68.59
   8  -5 -13  -45.80   63.59
   5 -13  -8  318.57   92.09
  13  10  -5  -26.90   87.79
  10   5 -13 -218.98   85.29
 -10  -5 -13   41.70   99.89
  10  -5  13  144.29  246.58
  -5 -13 -10   90.59   95.29
 -13 -10  -5  164.28   93.49
   5 -13  10  114.49  129.49
  -5 -13 -10  -96.19   74.29
  13 -10  -5   82.99   74.99
   5 -13 -10  -19.20   92.59
  10  -5 -13  -55.89   74.69
  -5 -13  10   43.00  167.58
   5 -13 -10  -49.90   77.29
  -6 -13  -1  366.96   79.09
  -1  -6 -13  244.78   57.29
   1   6 -13  241.48   72.99
  -1  -6 -13  158.18   78.69
  13   1  -6  334.37  204.28
  -6 -13  -1  369.26   71.39
   1  -6  13  195.48  131.19
  13   1  -6  338.07   58.49
   1  -6 -13  152.58   74.89
  -1  -6  13  326.27  139.09
   6 -13  -1  205.48   55.79
   6 -13  -1  139.49   63.19
  -6 -13   1  314.27   71.49
  13  -1  -6  226.58   57.59
   1  -6 -13  210.08   56.59
  -6 -13   1  215.68   81.39
  13  -3   6   82.99  113.99
  -3  -6 -13   77.59   54.29
   3   6 -13  -13.60   64.09
  -6 -13  -3  111.29   58.09
   6 -13   3  -11.10   71.29
  -3  -6 -13    6.20   78.39
   3  -6  13  236.68  139.39
  13   3  -6   18.60   54.89
   3  -6 -13    0.50   51.29
   3  -6 -13   86.59   71.99
   6 -13  -3  -49.70   53.79
  13  -3  -6   58.99   53.79
  -6 -13   3  -56.39   85.59
   6 -13  -3   35.40   54.29
  -6 -13   3    0.50   64.39
  -3  -6  13  100.49  149.19
  13  -5   6 1219.48  154.58
 -13  -5  -6  974.90  122.09
  -5  -6 -13  999.10  105.99
  -5  -6 -13  996.20  142.69
  13   5  -6  863.71  110.59
   5  -6  13  798.72  161.88
   6 -13  -5  902.01  116.59
  13  -5  -6  804.92  111.29
   5  -6 -13  737.73  140.79
  -6 -13   5  826.72  140.99
  -5  -6  13  981.70  182.28
   7   6 -13  -96.09   77.49
  13  -7   6  -57.69  113.99
 -13  -7  -6   57.99   76.99
   6 -13   7  -30.40  109.59
  -6 -13  -7   10.90   76.59
  13   7  -6   -8.60   63.69
  -7  -6 -13  124.89   89.99
  13  -7  -6   80.09   66.19
   7  -6 -13  -54.99   84.29
   7  -6 -13   51.59   61.89
  -6 -13   7  -26.20  130.09
  -6 -13   7 -125.79   87.09
   6 -13  -7   46.70   76.79
  13  -7  -6  -79.49   65.29
   6 -13  -7  165.68   68.89
  -6 -13  -9  329.77   92.79
  13   9  -6  205.38   88.59
   9  -6  13  -84.79  172.68
   6 -13   9  143.99  125.09
  -9  -6 -13  242.48  103.09
  13  -9   6   -8.30  129.99
  -6 -13  -9  133.39   72.79
   9   6 -13  117.69   91.19
   6 -13  -9  173.38   80.19
  -6 -13   9  296.97  179.48
  13  -9  -6    3.60   71.59
   6 -13  -9  153.58   90.79
   9  -6 -13  130.39   76.09
   9  -6 -13   35.40   97.69
 -11  -6 -13  185.68  126.79
  13  11  -6   24.90  106.39
   6 -13  11 -105.49  162.38
 -13 -11  -6  104.89  101.89
  11   6 -13  236.68  105.39
  11  -6  13 -323.27  209.98
  13 -11   6   17.10  151.68
  -6 -13 -11  -33.10   89.09
  -6 -13 -11 -104.99  105.89
   6 -13 -11  -61.09   98.79
  11  -6 -13   84.69   86.49
   6 -13 -11  -20.20   85.29
  13 -11  -6  -61.29   80.99
  11  -6 -13  -69.09  106.29
   0  -7 -13  -91.69   74.39
   0  -7 -13  154.78   56.79
   0  -7  13    6.80  136.89
  13   0  -7  -38.80   54.79
  -7 -13   0   44.50   73.59
   7 -13   0  -50.89   58.39
  -7 -13   0   -5.00   67.59
   2  -7  13  158.58  120.59
  13  -2   7  193.28  125.69
  -2  -7 -13  197.58   84.59
  -2  -7 -13  172.28   58.89
  -7 -13  -2  255.37   82.89
   7 -13   2  100.29   80.59
  -7 -13  -2  336.97   78.89
  13   2  -7  212.88   61.99
   7 -13  -2  223.48   63.29
   2  -7 -13  157.88   91.39
  -2  -7  13  409.36  140.89
  -7 -13   2  178.48   93.09
  -7 -13   2  162.68   81.99
  13  -2  -7  237.58   60.89
   2  -7 -13  175.88   59.29
   7 -13  -2  128.19   58.19
  13   4  -7   56.89   64.49
  13  -4   7   62.29  129.89
 -13  -4  -7  185.78   71.59
   4   7 -13   34.20   93.09
  -4  -7 -13  -21.30   85.39
   7 -13   4   57.59  182.38
  -4  -7 -13   32.90   59.49
  13  -4  -7   32.50   63.19
   7 -13  -4   21.50   62.19
   7 -13  -4    8.90  109.29
  -4  -7  13  -42.00  143.19
  -7 -13   4   24.30  104.19
  -7 -13   4  -88.89   90.39
  -7 -13  -6  -18.10   71.39
 -13  -6  -7   19.30   76.79
  13  -6   7   65.29  127.99
  -6  -7 -13    3.70   61.79
   7 -13   6  123.79  106.99
   6  -7  13   -0.50  143.79
  13   6  -7  100.59   67.49
   6   7 -13   70.19   85.69
   6  -7 -13  -74.69   85.89
   7 -13  -6  -13.50   64.69
   7 -13  -6  -53.09   72.29
  -6  -7  13  -58.79  171.78
  13  -6  -7   25.10   69.79
  13  -6  -7   73.99   68.89
   6  -7 -13  -44.20   62.49
  -7 -13   6 -152.18  125.49
  -7 -13   6  -50.89   88.29
   8  -7  13  214.18  174.58
   8   7 -13   -6.80   94.99
  -8  -7 -13  184.08  115.29
  -7 -13  -8  117.79   88.09
 -13  -8  -7  284.17   90.09
   7 -13   8  291.07  127.69
  13  -8   7   90.69  142.09
  13   8  -7   34.10   80.19
  13  -8  -7  222.68   79.19
   8  -7 -13  125.49   96.39
  -7 -13   8  323.17  165.38
  13  -8  -7  182.18   78.19
   7 -13  -8  148.89   77.99
   8  -7 -13  212.78   79.19
  -7 -13 -10  140.29  102.79
  10   7 -13   75.09  101.59
  13  10  -7  244.08  103.79
   7 -13  10  -94.79  143.89
 -10  -7 -13 -120.29  105.59
 -13 -10  -7  110.59   99.69
  10  -7  13  253.07  199.28
  13 -10   7 -237.68  151.38
  10  -7 -13   34.80   83.29
   7 -13 -10 -124.29  100.39
  -7 -13  10  550.94  195.18
  13 -10  -7  -15.70   78.79
  10  -7 -13  153.48  106.99
   7 -13 -10  159.28   87.09
   1  -8  13  141.39  163.38
  -1  -8 -13  119.09   62.49
   8 -13   1  -55.19   66.39
  -8 -13  -1   81.39   77.99
  13  -1   8 -175.78  116.59
  13   1  -8   49.50   63.39
  -8 -13  -1  -43.30   84.69
  13  -1  -8  -11.30   61.89
   8 -13  -1  106.79  108.89
   1  -8 -13  149.59   98.29
   1  -8 -13   42.00   60.49
  -8 -13   1   19.50   87.09
  -8 -13   1   82.59   87.69
  -1  -8  13 -110.19  254.47
   8 -13   3   21.70  105.49
  13   3  -8   37.90   68.19
  -8 -13  -3   77.09   75.49
  13  -3   8  271.77  144.79
   3  -8  13   -8.60  131.39
  -3  -8 -13  -68.99   59.69
   8 -13  -3   86.79   64.59
  -3  -8  13  232.78  279.37
  13  -3  -8   25.80   64.19
   3  -8 -13  -32.60   82.19
  -8 -13   3   39.80  109.29
  -8 -13   3  122.09   80.79
   5  -8  13 -162.48  145.79
  13   5  -8  -13.10   71.69
  13  -5   8   95.29  144.99
  -5  -8 -13   89.19   89.99
  -5  -8 -13  124.69   66.39
  -8 -13  -5   42.50   71.79
   5   8 -13  131.59   86.59
 -13  -5  -8   74.79   80.29
   8 -13   5   -7.70   97.89
   8 -13  -5   88.59   69.79
  -5  -8  13  -70.69  264.67
  -8 -13   5   61.89  125.29
  -8 -13   5   -5.20   90.79
   5  -8 -13    9.80   86.29
   8 -13  -5  163.38   73.99
  13  -5  -8   51.79   68.49
   5  -8 -13  182.58   67.49
   7  -8  13  160.48  149.99
  13  -7   8 -110.49  146.29
  13   7  -8  -23.80   78.59
   7   8 -13  -57.29   90.19
   8 -13   7  268.27  124.39
  -7  -8 -13   52.39  101.29
 -13  -7  -8   66.29   89.89
  -8 -13  -7  107.59   83.99
  13  -7  -8 -148.39   79.39
  -8 -13   7  311.87  156.28
   8 -13  -7    7.10   75.09
   8 -13  -7  144.09   86.79
   7  -8 -13  164.18   98.69
   7  -8 -13   22.80   72.99
  -7  -8  13  -47.90  196.58
  13  -7  -8   78.79   75.79
 -13  -9  -8  153.98  101.79
  13  -9   8  156.48  163.88
   9   8 -13   -8.80  105.19
  -9  -8 -13  -66.59  109.49
  -8 -13  -9 -130.59   95.99
   8 -13   9  168.98  141.09
   9  -8  13   13.60  177.78
  13   9  -8 -149.09  148.19
   8 -13  -9   96.19   84.59
   8 -13  -9  -43.50   97.59
   9  -8 -13 -148.79  102.49
  13  -9  -8   88.39   86.29
   9  -8 -13  -47.60   81.09
  13  -9  -8  191.68   96.29
  -8 -13   9  167.08  190.28
   0  -9 -13  -26.90   85.59
  -9 -13   0  -22.50   86.39
   0  -9  13  -58.49  133.69
   0  -9 -13   34.80   68.59
  -9 -13   0   60.79   78.79
   9 -13   0  117.59   87.39
  13   0  -9  -89.09   64.39
  -2  -9 -13 -101.69   88.09
  13   2  -9   32.00   70.59
   2  -9  13  269.67  139.19
  -9 -13  -2  -55.49   73.69
   9 -13   2  -20.80   97.39
  -9 -13  -2   96.19   79.39
  13  -2   9  -21.30  153.38
  -2  -9 -13  123.09   67.49
  -9 -13   2  -20.30   82.79
   9 -13  -2  -29.10   66.19
   2  -9 -13  106.49   86.39
   2  -9 -13   61.99   85.69
  13  -2  -9   76.79   67.89
  -9 -13   2  -71.39  103.39
  -2  -9  13  -31.40  160.98
  13  -4   9   73.59  158.78
  -9 -13  -4  -24.40   80.89
  -4  -9 -13   19.20   93.99
  -4  -9 -13  156.88   69.59
   9 -13   4   58.49  102.89
   4  -9  13  -14.60  130.29
  13   4  -9  117.59   78.19
   9 -13  -4   54.39   68.19
  -9 -13   4  -89.39  124.79
  -4  -9  13  252.97  170.68
  -9 -13   4   67.79   93.59
   9 -13  -4   43.10   73.09
   4  -9 -13  111.49   69.49
   4  -9 -13  216.58   94.49
  -9 -13  -6   -1.50   82.79
   6   9 -13  -17.80   94.69
  13   6  -9  -77.09   82.69
 -13  -6  -9   16.00   89.39
  -6  -9 -13  206.28  102.49
   6  -9  13  167.48  155.98
   9 -13   6   59.59  114.69
  -6  -9 -13  121.49   70.99
  13  -6   9   99.99  166.58
  13  -6  -9  135.99   78.29
   9 -13  -6  -67.49   78.29
   9 -13  -6   48.50   78.39
  -9 -13   6  328.87  105.69
  -9 -13   6   76.29  146.49
  -6  -9  13  289.97  202.08
   6  -9 -13  149.09   97.29
   6  -9 -13   64.29   73.09
  13  -6  -9   49.99   85.49
  -8  -9 -13  234.48  113.19
   8   9 -13   53.09  106.39
  13  -8   9  409.36  233.48
  -9 -13  -8   92.49   98.09
 -13  -8  -9  231.48  130.89
   9 -13   8  -67.09  133.79
   8  -9  13 -225.88  168.18
  13   8  -9  106.99  109.19
   8  -9 -13   44.80  104.29
  -9 -13   8 -139.89  184.18
  13  -8  -9  238.48   89.29
  -8  -9  13  -70.89  210.78
   9 -13  -8  217.18  129.79
   9 -13  -8  170.48   87.89
   8  -9 -13  141.29   83.29
  13  -8  -9  178.68   99.49
 -10 -13  -1  -50.79   84.09
  -1 -10 -13   34.30   72.09
  13   1 -10   76.79   93.29
  -1 -10 -13   17.80   94.19
   1 -10  13  136.99  144.59
  -1 -10  13 -220.68  139.39
  10 -13  -1   14.10   74.59
 -10 -13   1   28.20   88.79
   1 -10 -13  143.19   77.29
   1 -10 -13   25.70   92.29
  13   3 -10 -129.09  123.29
 -10 -13  -3  195.68   91.19
   3 -10  13  -23.60  132.79
  -3 -10 -13 -160.08   95.29
  -3 -10 -13  178.48   73.19
  10 -13   3  131.89  102.39
  13  -3  10 -276.97  172.58
 -10 -13   3  115.39   97.69
  10 -13  -3  145.89   74.79
   3 -10 -13  180.88   92.79
  13  -3 -10  191.18   75.39
   3 -10 -13  119.19   75.89
  -3 -10  13 -103.99  173.68
 -13  -5 -10  475.85  109.59
  13  -5  10  701.63  197.08
  13   5 -10  589.14  125.49
  10 -13   5  669.43  138.49
  -5 -10 -13  884.71  117.79
 -10 -13  -5  629.64  112.59
 -10 -13   5  551.64  125.19
  10 -13  -5  794.62  104.29
   5 -10 -13  698.13  100.79
   5 -10 -13  779.92  122.99
  -5 -10  13  581.24  205.78
  10 -13  -5  751.32   99.29
  13  -5 -10  644.74  100.49
 -10 -13   5  904.01  199.78
   7 -10  13 -190.08  178.78
 -10 -13  -7 -113.49   96.89
   7  10 -13   65.29  113.29
 -13  -7 -10  250.17  132.89
  -7 -10 -13  118.89  111.89
  13   7 -10  124.59   97.69
  10 -13   7  159.38  147.19
  -7 -10  13  454.75  225.38
 -10 -13   7  -47.30  270.47
  10 -13  -7  -50.59   86.49
   7 -10 -13  -64.79  104.39
   7 -10 -13  148.59   90.09
  13  -7 -10   60.69  104.79
  13  -7 -10  108.09   88.09
  10 -13  -7 -118.89   94.49
   0 -11  13   54.59  152.98
  11 -13   0  199.78   82.39
 -11 -13   0  223.68   97.99
   0 -11 -13  211.38   81.29
  13   0 -11   49.70   82.49
   0 -11 -13   21.90  100.19
  13  -2  11  831.22  191.88
  -2 -11 -13  644.64  142.89
  11 -13   2  677.63  133.59
 -11 -13  -2  745.53  110.19
  -2 -11 -13  565.54  116.39
   2 -11  13  363.66  164.88
  13   2 -11  409.16  103.19
  11 -13  -2  748.33   99.69
   2 -11 -13  488.95  116.59
 -11 -13   2  642.34  116.19
  13  -2 -11  485.35   95.89
   2 -11 -13  703.53   99.29
  -2 -11  13  355.76  176.88
  13   4 -11  185.88   99.19
  13  -4  11 -111.69  197.68
 -11 -13  -4  125.09   98.49
  -4 -11 -13   84.99  104.99
  -4 -11 -13  176.98   80.39
  11 -13   4  134.19  119.19
   4 -11  13 -155.58  151.48
  -4 -11  13  179.18  190.28
  11 -13  -4   53.09   80.49
 -11 -13   4  119.79  112.39
  13  -4 -11   84.59   81.29
   4 -11 -13  120.39   81.59
   4 -11 -13  131.79  102.49
 -13  -6 -11   77.89  105.59
 -11 -13  -6 -108.39  104.39
  11 -13   6 -227.78  137.59
   6 -11  13  102.29  169.58
  -6 -11 -13   44.60  114.89
  13   6 -11  -87.29   97.79
  -6 -11  13  454.25  210.78
  11 -13  -6  -45.30   84.89
  13  -6 -11   64.39   85.89
   6 -11 -13   71.89   87.19
  13  -6 -11   13.90  107.09
   6 -11 -13  113.79  108.09
  11 -13  -6   27.50   92.49
  12 -13   1  346.67  121.89
 -12 -13  -1  520.85  109.99
  13   1 -12  282.07  100.59
  -1 -12 -13  276.67  112.69
  -1 -12 -13  487.15   94.69
   1 -12  13  778.52  187.78
 -12 -13   1  390.66  113.09
   1 -12 -13  216.38   89.89
  12 -13  -1  460.85   93.69
  13  -1 -12  326.47   92.69
   1 -12 -13  313.77  115.19
  -1 -12  13  249.48  180.88
  13   3 -12  -16.30   96.59
  -3 -12 -13  147.29  109.29
   3 -12  13   46.20  167.48
  13  -3  12  124.29  209.18
  -3 -12 -13   49.10  105.29
 -12 -13  -3   22.70  103.19
  12 -13   3  -78.49  127.49
 -12 -13   3   -7.50  114.69
  13  -3 -12   93.19   85.59
  -3 -12  13  132.99  193.88
   3 -12 -13 -154.38  105.49
   3 -12 -13  -78.09   83.89
  12 -13  -3  116.99   83.79
   0 -14   0   24.90   50.69
   0   0 -14  -23.50   52.29
   2   0 -14  -30.80   56.89
   0 -14   2   52.29   71.19
   0 -14   2  111.79   52.59
  -2   0 -14   13.60   73.39
  -2   0 -14   -0.70   52.79
   0 -14  -2  141.59   55.39
   0 -14  -2   36.80   54.09
   0 -14  -4   27.60   59.19
   0 -14  -4   50.59   58.59
   0 -14   4  205.58   91.39
   0 -14   4   45.80   53.29
  -4   0 -14   80.69   73.49
  -4   0 -14   18.00   53.49
   4   0 -14  122.59   63.49
  14  -4   0   67.99   45.70
   6   0 -14  102.89  124.09
  -6   0 -14  -92.19   74.39
  -6   0 -14   26.10   59.89
   0 -14  -6  -82.59   66.49
   0 -14  -6   35.30   60.59
 -14  -6   0  125.59   83.19
  14  -6   0   23.20   54.39
   0 -14   6  175.78   99.89
   0 -14   6  -30.70   61.09
  -8   0 -14  -36.40   82.29
   0 -14   8  -77.99  125.79
 -14  -8   0  -95.69   89.39
  14  -8   0  -70.09   60.29
   0 -14  -8  103.99   82.39
   8   0 -14   -3.60   74.99
  10   0 -14  218.78   87.69
   0 -14 -10  203.18   85.09
   0 -14 -10  161.08   96.79
   0 -14  10  101.69  138.29
  14 -10   0  184.98   86.29
 -14 -10   0   72.89  102.69
  -1 -14  -1  105.79   54.69
  -1  -1 -14   35.60   77.19
  -1  -1 -14  167.78   54.59
   1 -14   1   54.09   50.09
   1   1 -14  166.78   56.89
   1  -1 -14   94.69   55.99
  -1   1 -14   37.90   55.29
  -1 -14   1   96.89   71.79
  -1 -14   1  138.29   54.99
   1 -14  -1  141.69   54.09
   1 -14   3   72.19   52.89
  14  -3   1  151.98   74.29
  -1 -14  -3  113.59   56.69
   3   1 -14  185.48   60.99
  -1 -14  -3  210.08   60.09
  -3  -1 -14  174.98   78.19
  -3  -1 -14  211.58   57.79
   1 -14   3  185.48   80.99
  -3   1 -14  117.59   75.19
  -1 -14   3  146.69   80.69
  14  -3  -1  126.09   51.69
  -1 -14   3   85.49   57.29
   3  -1 -14  180.08   61.19
   1 -14  -3   61.19   59.49
   1 -14  -3  114.79   60.89
  -3   1 -14  133.29   57.79
   1 -14   5  -34.10   92.79
   1 -14   5   63.29   58.09
  -1 -14  -5   33.10   65.19
 -14  -5  -1  170.68   79.79
  -5  -1 -14   94.19   54.99
  -5  -1 -14  -35.60   72.99
   5   1 -14  -52.09   70.89
  14  -5   1  193.88   83.69
  14  -5   1   48.60   49.30
  -1 -14  -5  -52.99   58.49
  -1 -14   5  160.78   61.29
   5  -1 -14   24.10   64.59
  -5   1 -14  -14.10   72.89
  -5   1 -14   12.30   57.19
   1 -14  -5   27.60   54.19
   1 -14  -5   35.30   64.19
  14  -5  -1   25.80   52.79
  -1 -14   5  106.59   96.49
  14  -7   1   -2.70   58.39
   7   1 -14  -12.30   71.29
  -7  -1 -14    0.10   80.19
  -1 -14  -7   46.60   73.79
   1 -14   7  136.69  113.69
  -7  -1 -14  -79.09   59.09
 -14  -7  -1  -39.20   81.99
  14  -7   1   53.09   91.79
  -1 -14  -7   69.69   64.99
  -1 -14   7    9.00  209.48
  -1 -14   7    2.10   73.79
 -14  -7   1   65.69   88.49
   7  -1 -14   58.89   66.39
  14  -7  -1   76.49   56.29
  -7   1 -14  -62.99   76.69
  -7   1 -14 -107.99   59.89
   9   1 -14  102.49   85.49
  14  -9   1   89.99  110.59
  -9  -1 -14  342.07   91.59
  14  -9   1  252.37   78.49
  -1 -14  -9  200.48   92.69
   1 -14   9  155.78  128.09
 -14  -9  -1  138.99  137.39
  -1 -14  -9  364.06  127.19
   1 -14  -9  151.28   90.69
   1 -14  -9  377.06   84.19
  -1 -14   9  532.25  139.49
  14  -9  -1  255.47   72.59
 -14  -9   1  269.67  102.89
 -14 -11  -1   69.79  106.39
   1 -14  11    0.30  148.69
  -1 -14 -11  198.28   89.69
  -1 -14 -11   17.70  102.69
  14 -11   1  -70.49  126.09
  11   1 -14  191.98   96.19
   1 -14 -11  -39.70  102.59
  11  -1 -14  128.69   89.19
   1 -14 -11   50.89   90.19
  -1 -14  11  234.78  161.88
 -14 -11   1  -42.50  112.69
  14 -11  -1  114.69   83.49
  -2 -14   0   31.70   55.29
   0  -2 -14  -51.49   53.49
   2 -14   0   20.20   49.60
   0   2 -14  -31.30   59.19
   0  -2 -14  -64.29   76.59
   2 -14   2   91.69   50.59
   2  -2  14   -7.60  128.09
   2   2 -14   32.20   56.59
   2 -14   2   -6.60   70.99
  -2  -2 -14 -102.09   74.79
  -2 -14  -2   26.60   55.59
  -2  -2 -14  107.09   54.19
  14  -2  -2   37.40   47.90
   2 -14  -2  -28.70   51.79
   2 -14  -2  -24.20   53.79
  -2   2 -14  123.99   59.99
   2  -2 -14   16.40   55.39
  -2 -14   2  -15.10   55.59
  -2 -14   2  145.19   77.19
   4  -2  14  181.18  147.59
   2 -14   4  -70.89   81.19
   2 -14   4   -9.60   51.79
  -2 -14  -4  -22.70   59.99
  -4  -2 -14   -9.50   76.19
  14  -4   2  -27.70   80.99
   4   2 -14   57.39   57.89
 -14  -4  -2   70.09   77.79
  -2 -14  -4  -18.70   54.99
  -4  -2 -14   40.00   55.59
   2 -14  -4  -12.60   54.79
  -4   2 -14   20.70   61.69
  -4   2 -14   34.50   72.59
   4  -2 -14   91.19   59.99
   2 -14  -4  -92.49   60.19
  14  -4  -2  -90.19   51.89
  -2 -14   4  -12.60   88.99
  -2 -14   4  -41.80   57.89
   2 -14   6   88.19  120.29
  -6  -2 -14   91.49   81.69
   6  -2  14  -26.80  154.98
  14  -6   2   82.89   94.89
 -14  -6  -2  -96.69   77.59
  -6  -2 -14  -23.60   58.39
  -2 -14  -6  -30.90   62.09
   2 -14   6  -13.90   61.19
   6   2 -14  -15.60   81.39
   2 -14  -6   26.90   78.49
  -6   2 -14  -52.59   63.89
  -2 -14   6  171.98  114.39
  -2 -14   6 -137.09   68.79
   6  -2 -14   74.39   66.09
  -6   2 -14   71.29   76.69
   2 -14  -6  -16.90   71.29
  14  -6  -2   45.30   57.39
   2 -14   8 -224.28  113.49
  -2 -14  -8  -14.90   81.69
  -8  -2 -14  -57.19   90.69
   8   2 -14  158.18   81.29
  14  -8   2   19.20  102.49
  -2 -14  -8  223.68   71.69
 -14  -8  -2  146.89   87.19
   8  -2  14  119.49  173.78
   2 -14  -8  170.88   73.09
  14  -8  -2  126.59   66.89
   2 -14  -8  222.28   84.19
   8  -2 -14    5.10   72.59
  -2 -14   8   78.39  120.49
  -8   2 -14   61.59   69.09
  10  -2  14  -23.60  208.28
  -2 -14 -10 -127.79   94.69
 -14 -10  -2   60.39   97.19
  10   2 -14 -104.19   92.19
  -2 -14 -10   -4.60   86.39
 -10  -2 -14 -253.57   96.49
   2 -14  10  -41.20  139.99
 -14 -10   2  -57.59  107.19
   2 -14 -10   91.69   93.69
   2 -14 -10   62.19   80.99
  14 -10  -2   88.79   78.49
  -2 -14  10 -177.68  145.09
  10  -2 -14 -110.49   81.29
   1   3 -14  -52.39   61.39
  -1  -3 -14   21.30   77.99
   1  -3  14   32.90  139.39
   3 -14   1   48.60   49.50
  -1  -3 -14   40.20   51.99
  -3 -14  -1  -45.80   52.89
  14   1  -3   21.40   50.79
   1  -3 -14  -47.40   77.89
  -1  -3  14  245.28  139.59
   3 -14  -1   25.40   57.19
  14  -1  -3   -5.90   50.89
   3 -14  -1   19.30   52.79
  -3 -14   1  -17.00   76.49
  -3 -14   1   37.50   60.79
   1  -3 -14    3.30   52.69
  -1   3 -14  113.29   62.19
   3   3 -14  316.77   73.69
   3 -14   3  380.46   62.09
   3  -3  14  363.76  151.28
   3 -14   3  442.46   98.79
  -3  -3 -14  493.75   65.89
  14  -3   3  495.75  102.09
  -3 -14  -3  361.06   70.19
  -3  -3 -14  506.95   92.29
  -3 -14   3  319.37   95.89
   3  -3 -14  298.87   86.39
   3 -14  -3  430.66   72.79
  14  -3  -3  475.85   65.29
   3  -3 -14  338.07   67.39
  -3   3 -14  329.77   76.59
  -3 -14   3  410.56   75.69
   3 -14  -3  337.87   66.69
  -5  -3 -14  927.81  143.09
  14  -5   3 1348.07  151.18
  -3 -14  -5 1071.99  121.69
   5  -3  14 1125.99  197.18
  -5  -3 -14 1231.08  114.89
 -14  -5  -3 1144.49  133.39
   3 -14   5  958.50  117.49
  14  -5  -3  938.31  114.79
  -5   3 -14 1019.90  130.29
  -3 -14   5 1146.29  165.78
  -3 -14   5 1008.20  131.79
  -5   3 -14 1265.87  127.79
   3 -14  -5 1037.60  126.89
   3 -14  -5 1120.39  153.18
   7  -3  14  170.78  157.78
  14  -7   3  210.58  100.59
  -3 -14  -7   83.79   76.59
 -14  -7  -3   97.09   81.49
   7   3 -14   -4.90   75.19
  -7  -3 -14  143.79   58.89
   3 -14   7  -36.10  107.29
  -7  -3 -14  -24.10   86.79
  -3 -14  -7   98.79   66.49
   3 -14  -7   66.19   71.09
  -7   3 -14   19.80   76.19
  -3 -14   7  259.17  121.89
  -3 -14   7  123.59  130.39
   7  -3 -14   57.89   68.79
  14  -7  -3   96.29   63.49
   9   3 -14  248.78   95.79
  -3 -14  -9  295.07   79.39
   3 -14   9  347.37  131.89
  14  -9   3  267.07  120.49
  -9  -3 -14  368.56  102.49
  -9   3 -14  139.19   82.99
   9  -3 -14  260.07   81.59
   3 -14  -9  384.56   85.09
  14  -9  -3  349.57  115.79
 -14 -11  -3   -7.20  101.59
  11  -3  14 -272.17  227.28
  11   3 -14 -105.89  103.89
   3 -14  11   52.69  161.58
  -3 -14 -11   72.39   94.19
  14 -11   3  -54.49  134.49
  -3 -14 -11   37.20  107.99
  -3 -14  11  414.46  186.08
 -14 -11   3 -156.08  117.19
   3 -14 -11   24.30  102.69
   3 -14 -11   93.79   87.49
  11  -3 -14  -93.39   87.09
  14 -11  -3    3.20   79.59
  -4 -14   0  523.55   93.19
  -4 -14   0  438.46   74.69
  14   0  -4  483.15   65.79
   0   4 -14  377.66   78.79
   4 -14   0  271.87   61.29
   0  -4 -14  357.26   67.09
   0  -4 -14  408.66   86.39
   0  -4  14  494.85  154.38
   4 -14   2  -35.50   73.19
   2   4 -14  -62.29   63.99
  -2  -4 -14   20.70   78.99
  -2  -4 -14  -38.40   53.89
   4 -14   2  -49.60   49.40
  -4 -14  -2   36.70   57.89
  14   2  -4  -11.10   53.69
   2  -4  14   94.49  133.09
   2  -4 -14   11.40   55.59
  -2   4 -14  -61.19   68.59
  -4 -14   2  -18.90   77.29
   4 -14  -2  -56.59   54.29
  14  -2  -4  -77.59   55.69
   4 -14  -2   -6.30   59.09
   2  -4 -14   28.40   81.19
  -2  -4  14   49.80  144.89
   4 -14   4   33.20   54.99
   4  -4  14  185.78  150.98
 -14  -4  -4  109.39   78.39
  -4  -4 -14   26.20   55.49
  14   4  -4   67.69   60.59
  14  -4   4  137.49  101.89
  -4  -4 -14  103.49   84.79
  -4 -14   4  101.39  102.79
   4 -14  -4   53.49   63.59
   4  -4 -14   56.89   64.29
  -4   4 -14   29.50   73.39
  -4 -14   4   46.40   67.69
  14  -4  -4   -6.00   57.09
  14  -6   4   83.89  109.19
  -6  -4 -14  182.78   90.39
 -14  -6  -4  235.88   81.39
  -6  -4 -14  134.59   62.29
   6   4 -14  188.58   75.39
  -4 -14  -6   30.60   70.39
   4 -14   6  231.48  100.29
   6  -4  14  376.96  238.48
  -4 -14  -6  122.99   66.89
  -4 -14   6   75.39  119.69
   6  -4 -14  117.19   66.59
   4 -14  -6  183.58   75.69
   4 -14  -6  127.29   69.79
  -6   4 -14  102.69   81.69
  14  -6  -4   85.59   64.29
   6  -4 -14    3.30   88.89
  14  -8   4  114.39  119.09
  -4 -14  -8   29.60   83.29
 -14  -8  -4  109.69   88.19
  -8  -4 -14  -37.20   90.49
   4 -14   8  -58.79  116.59
   8  -4  14  400.26  231.58
   8   4 -14    3.90   82.39
  -4 -14  -8   61.99   72.29
  14  -8  -4   46.30   67.99
   8  -4 -14   76.99   72.19
   4 -14  -8   35.60   82.99
  -8   4 -14   42.10   83.29
   4 -14  -8  152.08   75.29
  -4 -14   8  394.86  184.38
 -14 -10  -4  240.98  100.39
  14 -10   4 -116.79  158.18
 -10  -4 -14  320.37  110.99
   4 -14  10   53.49  137.69
  10  -4  14  501.45  214.48
  -4 -14 -10   38.10   99.49
  -4 -14 -10  215.58   85.99
  10   4 -14   44.50   99.29
  14 -10  -4  144.99   79.39
   4 -14 -10   51.89   99.89
  -4 -14  10 -327.67  169.68
   4 -14 -10  146.89   84.59
  10  -4 -14   -0.70   81.79
  -5 -14  -1  247.08   69.99
  -1  -5 -14   42.00   81.59
  -1  -5 -14  157.58   60.49
   1  -5  14 -165.58  136.89
   1   5 -14  100.19   70.89
  14   1  -5  186.08   62.39
  -5 -14  -1   37.80   81.59
   5 -14   1  153.08   52.19
  14  -1  -5  270.57   58.59
  -5 -14   1  157.58   70.69
  -5 -14   1   52.29   82.79
   1  -5 -14  177.28   60.49
   5 -14  -1   83.39   56.09
   1  -5 -14  238.48   82.89
   5 -14  -1  207.88   72.19
  -1  -5  14   88.79  139.29
  -1   5 -14  301.97   76.19
  -3  -5 -14  -18.70   56.89
  14   3  -5   92.69   62.49
  14  -3   5 -128.39  116.09
  -3  -5 -14   12.00   85.09
   3  -5  14  501.25  257.07
  -5 -14   3 -103.79   90.99
  -3  -5  14   67.59  157.58
  14  -3  -5  -45.60   58.39
  -3   5 -14  131.89   76.19
   3  -5 -14  118.09   57.59
   5 -14  -3   26.90   58.99
   5   5 -14  -16.40   74.79
  -5  -5 -14   69.49   92.89
  -5  -5 -14  101.19   61.59
   5 -14   5   14.00   88.79
  -5 -14  -5   47.80   69.39
 -14  -5  -5   50.39   78.99
  14   5  -5  140.09   67.69
  14  -5   5   78.09  123.49
   5  -5  14  247.38  255.27
  -5 -14   5  -76.39  112.19
  14  -5  -5   77.19   63.09
  -5   5 -14  -90.19   79.49
   5 -14  -5   85.99   71.79
   5  -5 -14   85.09   88.59
   5 -14  -5   22.60   66.19
  -5 -14   5  125.29   79.29
   5  -5 -14   31.10   63.09
  -7  -5 -14  197.38   65.39
  -5 -14  -7  469.45   81.59
   7   5 -14  372.06   90.39
 -14  -7  -5  350.06   93.09
   7  -5  14  314.57  186.58
  14   7  -5  342.07   79.89
  14  -7   5  200.28  126.69
  -5 -14  -7  248.38   88.19
  -7  -5 -14  387.66   97.09
   5 -14   7  264.07  123.79
  -7   5 -14  466.05   93.59
   7  -5 -14  254.47  102.19
   5 -14  -7  166.98  137.89
  -5 -14   7  341.67   96.79
  14  -7  -5  379.06   76.09
   5 -14  -7  207.08   78.89
   7  -5 -14  172.58   75.39
  -5 -14   7  499.15  145.09
   5 -14   9   13.90  127.59
  -9  -5 -14   -2.80  168.08
  14  -9   5 -171.58  135.49
 -14  -9  -5  236.98   98.09
   9   5 -14   64.39   95.29
  -5 -14  -9  144.89   81.39
  -5 -14  -9  190.68   93.89
  14   9  -5   69.99   79.09
   9  -5  14    7.20  195.28
   5 -14  -9  177.88   81.69
  -9   5 -14  149.59   98.99
   9  -5 -14  -77.19  103.09
   5 -14  -9  264.67   99.19
  -5 -14   9  -30.40  166.08
  14  -9  -5  155.98   76.79
   9  -5 -14   -4.60   76.29
  14   0  -6  571.24   78.49
   0   6 -14  736.73  112.59
  -6 -14   0  507.85   98.99
   6 -14   0  541.65   73.79
   0  -6  14  477.05  271.37
   2   6 -14   21.90  128.49
   6 -14   2  -36.60   89.39
  -2  -6 -14  -62.69   59.99
   2  -6  14  113.19  167.78
  14   2  -6   65.39   62.49
  -6 -14  -2   57.29   74.19
  -2  -6  14   97.59  250.47
  -6 -14   2  140.09   92.29
   6 -14  -2    0.70   69.49
  -2   6 -14  -22.50   77.59
   2  -6 -14   55.59   63.59
  14  -2  -6   84.69   59.89
   6 -14  -2  -16.40   56.29
  -6 -14   2  -73.39   94.39
   2  -6 -14  105.59   89.19
  14  -4   6   75.19  133.49
   4   6 -14  -92.69   79.89
  -6 -14  -4   14.60   67.29
   6 -14   4  111.99   90.19
   4  -6  14    5.40  143.49
  -4  -6 -14  125.99   63.19
   6 -14  -4   10.00   67.99
  14  -4  -6   56.89   66.39
  -6 -14   4   66.19   77.39
  -4  -6  14  280.07  190.08
   6 -14  -4  146.49   67.19
   4  -6 -14   61.39   90.19
   4  -6 -14  181.28   64.79
  -6 -14   4 -181.28  111.99
  14   6  -6  417.76   84.09
   6  -6  14  595.94  170.78
  -6 -14  -6  336.27   87.29
   6 -14   6  315.77  118.09
 -14  -6  -6  337.37   93.29
  14  -6   6  483.05  140.29
   6   6 -14  286.77   93.79
  -6  -6 -14  304.97   73.49
   6 -14  -6  360.06   85.39
   6  -6 -14  338.17   77.69
  -6 -14   6  450.35  138.89
  -6 -14   6  374.36   99.49
  14  -6  -6  524.35   83.29
   6 -14  -6  409.56   87.99
   6  -6 -14  369.86  101.49
   8   6 -14  -12.50   92.89
  14  -8   6  201.78  147.39
   6 -14   8   63.59  124.69
   8  -6  14 -255.37  172.28
  -8  -6 -14  146.79  106.39
 -14  -8  -6   -7.70   92.69
  -6 -14  -8   52.89   75.69
  -6 -14  -8   47.60   87.69
  14   8  -6 -153.78   80.39
   8  -6 -14   74.39   77.39
  14  -8  -6   21.70   73.59
   6 -14  -8  -82.09   91.79
   8  -6 -14  -23.90  100.99
  14  10  -6 -197.38  101.79
  10  -6  14  156.68  211.38
  -6 -14 -10   85.79  108.09
   6 -14  10   65.49  159.08
 -10  -6 -14   83.49  117.09
  -6 -14 -10  111.39   91.89
  10   6 -14   38.60  106.79
  14 -10   6   30.60  158.48
 -14 -10  -6   56.79  105.19
   6 -14 -10  157.18  107.49
  14 -10  -6   52.29   83.49
  -6 -14  10  504.95  206.48
   6 -14 -10  280.07   95.79
  10  -6 -14    0.10   88.19
  10  -6 -14 -139.39  110.09
   1  -7  14  132.99  139.89
  -7 -14  -1   88.39   76.09
  14   1  -7   53.29   64.09
  -1  -7 -14   81.49   66.69
   1   7 -14  165.68   84.29
  -7 -14  -1  153.38   84.99
  -1  -7 -14  110.59   93.39
  -7 -14   1  -61.99   93.19
  -7 -14   1  185.28   78.89
   1  -7 -14  137.79   66.59
   1  -7 -14   95.49   89.49
  -1  -7  14  325.67  150.68
  14  -1  -7  121.49   65.59
   7 -14  -1  211.48   73.69
   3  -7  14  332.67  153.68
  14  -3   7  286.97  148.99
   3   7 -14  271.67   92.29
  14   3  -7  213.18   71.89
  -3  -7 -14  360.36  103.49
  -3  -7 -14  365.36   71.79
   7 -14   3  330.47   97.99
  -7 -14  -3  381.96   88.29
   3  -7 -14  353.36   73.49
  14  -3  -7  440.16   76.99
  -7 -14   3  337.07  119.99
   3  -7 -14  229.88   92.59
  -7 -14   3  292.87   89.09
   7 -14  -3  270.17   70.49
  -3  -7  14  297.27  172.88
   7 -14  -3  217.48   75.29
 -14  -5  -7  136.19   86.29
  14  -5   7    8.90  150.08
  -5  -7 -14  -67.29   67.79
   5   7 -14   14.20   84.09
  -7 -14  -5   64.99   75.99
   7 -14   5  113.39  101.29
   5  -7  14   54.19  149.49
  -5  -7 -14   15.40   94.99
  14   5  -7   67.09   77.89
   5  -7 -14  174.88   94.29
   7 -14  -5  -32.80   74.39
  -5  -7  14  -40.10  172.28
  -7 -14   5  -66.39   89.19
   7 -14  -5  -80.79   71.39
   5  -7 -14  161.28   69.69
  -7 -14   5  -35.00  132.29
  14  -5  -7    2.00   71.69
   7  -7  14  424.46  188.28
   7   7 -14  -48.30   96.79
  -7  -7 -14  -52.59  103.49
   7 -14   7  223.28  128.99
  14  -7   7  271.47  152.88
  14   7  -7   90.39   85.99
  -7 -14  -7   58.59   85.99
   7 -14  -7   41.00   79.89
  -7 -14   7   -4.20  105.79
  -7 -14   7  293.37  160.18
   7  -7 -14  -49.30   99.69
   7  -7 -14   42.80   75.49
  14  -7  -7  115.39   82.09
   7 -14   9   19.30  142.19
  14  -9   7  235.18  171.58
  -9  -7 -14   31.30  114.09
   9   7 -14  -42.00  105.59
  -7 -14  -9 -189.98   98.29
 -14  -9  -7   97.49  105.29
   9  -7  14 -209.08  191.18
   7 -14  -9  299.37   93.09
  14  -9  -7  -27.50   81.29
   9  -7 -14   98.49  110.19
   7 -14  -9   67.39  103.39
  -7 -14   9  460.55  198.38
   9  -7 -14   82.69   83.69
   0  -8  14  -76.59  152.18
  -8 -14   0   79.89   94.99
  -8 -14   0   91.09   80.79
   0  -8 -14  109.39   92.69
   0  -8 -14   49.80   69.19
   8 -14   0  -92.99   69.79
  14   0  -8   -2.10   68.99
  14  -2   8   24.10  146.09
  -2  -8 -14  -73.29   97.79
  14   2  -8   62.39   75.09
  -2  -8 -14   46.90   68.39
   2  -8  14   18.40  142.39
  -8 -14  -2  -59.89   84.09
   8 -14   2  -51.89   94.89
   2   8 -14  196.58   94.79
  -8 -14  -2  -20.10   80.29
   2  -8 -14  -93.29   93.39
  -8 -14   2   47.90   87.19
   2  -8 -14  111.39   66.69
  -2  -8  14  152.58  172.08
  14  -2  -8  -20.40   69.89
  -8 -14   2   70.89  113.39
   8 -14  -2  -23.20   71.69
  -4  -8 -14   36.50  100.29
   8 -14   4   88.69  108.09
  -8 -14  -4  162.28   88.89
  14   4  -8   81.39   78.49
  -4  -8 -14   26.70   72.59
   4  -8  14  -28.10  149.49
  14  -4   8   43.30  167.18
   4   8 -14  -34.60   89.59
   8 -14  -4   90.79   71.59
   4  -8 -14  164.68   71.19
  -8 -14   4 -196.58  121.49
   4  -8 -14  108.79   94.19
   8 -14  -4   -6.50   73.69
  -4  -8  14  -12.60  183.28
  14  -4  -8   71.89  114.59
  -8 -14   4   86.99   94.99
   6   8 -14  -60.69   99.09
  14   6  -8   60.29   87.19
 -14  -6  -8   61.59   90.69
  -6  -8 -14  243.38  108.99
  -6  -8 -14    0.60   71.99
  14  -6   8   -5.80  167.88
   8 -14   6  -41.00  116.09
  -8 -14  -6   72.79   84.69
   6  -8  14  -79.29  173.08
  -8 -14   6   87.39  151.18
  -8 -14   6  -59.79  105.89
  14  -6  -8  -43.60   85.69
   6  -8 -14  -34.50   99.69
   8 -14  -6  -39.20   79.59
  -6  -8  14 -234.08  197.88
  14  -6  -8   81.79   83.49
   8 -14  -6   71.59   88.89
   8  -8  14 -187.98  199.18
  -8  -8 -14  168.48  118.79
 -14  -8  -8   28.20  105.19
  14   8  -8   -0.30  111.79
  14  -8   8  140.89  323.67
   8 -14   8   64.69  141.39
  -8 -14  -8   49.90   97.79
   8   8 -14 -151.18  109.09
  14  -8  -8  266.17   88.99
   8 -14  -8   98.79  100.79
  14  -8  -8   82.19   98.69
   8  -8 -14    5.30   84.19
   8 -14  -8   31.20   86.99
  -8 -14   8  178.08  195.08
   8  -8 -14  -41.90  111.89
   9 -14   1 -200.28   99.29
  -9 -14  -1  -21.30  103.89
  -9 -14  -1  -23.40   87.19
   1  -9  14   76.29  152.68
  -1  -9 -14  -58.19   86.79
  -1  -9 -14  124.49   99.49
  14   1  -9  139.79   78.59
   1  -9 -14   22.90   96.99
  -1  -9  14 -195.18  164.38
  14  -1  -9  -40.00   83.09
  -9 -14   1  -79.19   88.09
   9 -14  -1   87.99   78.89
  -9 -14   1 -142.49  109.79
   1  -9 -14  131.69   75.49
   3  -9  14   62.09  151.38
  -9 -14  -3  148.09   92.39
  14  -3   9   60.39  177.78
  14   3  -9  100.99   82.89
  -3  -9 -14  -39.70  103.09
  -3  -9 -14   56.99   79.99
   9 -14   3  175.78  104.29
  14  -3  -9  -60.09   80.89
   3  -9 -14  -96.49   74.19
  -3  -9  14  -90.39  175.98
   9 -14  -3   -8.30   75.99
  -9 -14   3  -18.60   94.89
   3  -9 -14    2.20  103.59
  -9 -14   3   84.59  122.99
  -5  -9 -14  176.28  111.09
  -5  -9 -14  330.77   86.29
  14  -5   9  250.47  189.18
   9 -14   5  518.95  141.89
   5  -9  14  240.78  165.38
   5   9 -14  480.25  115.99
  14   5  -9  475.35  113.69
 -14  -5  -9  300.87   96.59
   9 -14  -5  306.37   90.89
  -9 -14   5  227.28  114.59
  -9 -14   5  418.56  156.28
  -5  -9  14  117.19  205.48
   5  -9 -14  380.96   86.49
  14  -5  -9  374.66   90.29
   9 -14  -5  316.07   87.49
   5  -9 -14  278.57  110.39
   9 -14   7   70.49  130.69
  -7  -9 -14  249.97  121.49
   7  -9  14 -149.49  189.08
  14  -7   9 -162.28  194.58
   7   9 -14 -139.89  110.09
 -14  -7  -9  128.69  116.69
  -9 -14  -7  165.08   95.99
  14  -7  -9   64.99   89.39
   7  -9 -14   -0.30  108.49
  -9 -14   7  274.07  177.88
  14  -7  -9   64.39  144.89
   9 -14  -7 -107.99   89.59
  -7  -9  14   92.19  215.48
   7  -9 -14    4.20   87.29
   0 -10 -14 -141.29   80.79
  14   0 -10  146.49   83.19
   0 -10 -14 -192.58  103.09
 -10 -14   0  120.49   95.49
  10 -14   0   35.20   81.19
   0 -10  14   79.99  172.78
  14   2 -10  105.79   94.39
   2 -10  14  -37.30  164.88
  14  -2  10  -23.30  201.08
  -2 -10 -14 -190.28  102.29
  10 -14   2   28.60  108.19
 -10 -14  -2  214.68   94.89
  14  -2 -10   77.89   81.09
   2 -10 -14  182.58   82.79
 -10 -14   2   73.19   98.99
  10 -14  -2  -18.90   81.89
   2 -10 -14   47.40  105.19
  10 -14   4  231.78  131.49
   4 -10  14  145.39  166.98
  14  -4  10  -36.10  197.38
 -10 -14  -4  122.79  100.69
  14   4 -10   39.10   93.69
  -4 -10 -14   35.80  111.69
  -4 -10 -14  207.08   85.39
  -4 -10  14   16.70  206.18
   4 -10 -14  -11.50   84.89
 -10 -14   4    9.30  109.79
  10 -14  -4  -20.00   84.49
  14  -4 -10  116.89   84.09
   4 -10 -14  121.49  106.89
   6 -10  14   25.60  172.48
   6  10 -14   16.10  114.59
  -6 -10 -14  243.38  124.99
 -14  -6 -10   93.19  105.09
  10 -14   6  139.59  144.89
  14  -6  10   65.19  216.28
 -10 -14  -6 -112.79   96.09
  14   6 -10  -19.30  105.99
   6 -10 -14   15.50  113.49
  10 -14  -6  -82.89  133.59
  10 -14  -6   62.99   94.09
   6 -10 -14  -66.19   91.99
 -10 -14   6  153.18  129.59
  14  -6 -10  127.59  108.39
  14  -6 -10  -73.69   87.49
  -6 -10  14  -31.90  216.98
 -11 -14  -1   15.10  101.79
  -1 -11 -14    7.50  110.59
  -1 -11 -14 -154.98   83.79
  14   1 -11   59.59   91.79
  11 -14   1 -239.38  118.69
   1 -11  14 -257.57  162.38
  11 -14  -1  202.58   88.09
 -11 -14   1  -67.89  103.79
   1 -11 -14   85.19  109.89
   1 -11 -14  195.78   86.69
  -1 -11  14  154.88  194.18
 -11 -14  -3  102.69  106.39
  -3 -11 -14   -0.70  116.19
  14  -3  11 -185.98  222.58
  14   3 -11  244.18  100.49
  11 -14   3  407.26  131.09
   3 -11  14 -160.28  163.68
   3 -11 -14  112.39   89.39
   3 -11 -14  191.88  113.39
  14  -3 -11  220.08   92.29
  11 -14  -3  314.07   93.59
 -11 -14   3  260.97  122.09
  -3 -11  14 -135.59  185.48
   1   0 -15  -36.70   60.59
  -1   0 -15   35.20   87.49
  -1   0 -15  -16.60   60.89
   0 -15  -1   69.99   60.59
   0 -15   1   48.70   79.99
   0 -15   1  -31.30   60.09
   0 -15   3   34.60   61.09
   0 -15  -3   51.79   67.79
   0 -15  -3   79.89   62.49
   0 -15   3   46.30   86.09
  -3   0 -15   49.60   86.99
  -3   0 -15  -38.30   63.39
  -5   0 -15   11.70   86.69
  -5   0 -15   -3.80   66.99
   0 -15  -5  -19.20   89.79
  15  -5   0  -50.89   94.09
  15  -5   0   98.49   57.59
   5   0 -15 -109.79   67.99
   0 -15   5   82.39   69.59
   0 -15   5  260.67  121.99
   0 -15  -7  -96.39   79.79
   0 -15  -7  116.19   71.29
   0 -15   7  144.19  125.19
   0 -15   7   -4.90   77.39
   7   0 -15   36.00   78.69
  15  -7   0   19.00  100.79
  15  -7   0   24.30   63.29
  -7   0 -15  -10.60   92.99
  -7   0 -15 -115.59   67.79
 -15  -7   0  148.79  101.89
  15  -9   0  514.45  129.49
  15  -9   0  308.87   86.69
   0 -15   9  350.16  146.19
   9   0 -15  260.77   95.39
  -9   0 -15  381.26  101.29
   0 -15  -9  250.57   95.79
 -15  -9   0  231.08  112.69
   0 -15  -9  124.79   99.69
  -1 -15   0  -32.50   60.19
   0   1 -15   23.00   61.79
   0  -1 -15   -5.00   62.39
   0  -1 -15   35.20   86.69
   1 -15   0   63.99   57.89
  -2  -1 -15  -18.40   86.19
  -2  -1 -15   27.20   62.89
   1 -15   2  152.28   83.19
   1 -15   2    4.70   58.29
  -1 -15  -2   97.09   63.99
   2   1 -15  118.29   65.89
   2  -1 -15   71.19   63.39
   1 -15  -2  124.89   63.79
   1 -15  -2   95.79   65.69
  -2   1 -15   -9.60   65.19
  -1 -15   2  145.69   95.09
  -1 -15   2  156.68   65.79
  -4  -1 -15  155.38   90.19
  -4  -1 -15  131.59   65.79
   1 -15   4  113.09  149.09
  15  -4   1   65.69   87.39
  -1 -15  -4  133.29   65.59
   4   1 -15  -33.30   69.39
   1 -15   4   23.80   64.39
  -4   1 -15   25.40   84.59
  -1 -15   4  104.79   99.89
  -4   1 -15   17.80   65.09
  15  -4  -1  107.19   57.89
   4  -1 -15  -38.80   68.89
   1 -15  -4  -15.40   66.59
  -1 -15   4   53.19   67.09
  -6  -1 -15   14.40   66.69
   6   1 -15   74.89   76.39
  -1 -15  -6  139.99   78.19
   1 -15   6  -77.69  113.19
   1 -15   6  207.08   73.39
  15  -6   1  153.88   65.39
 -15  -6  -1  119.99   97.89
  -6  -1 -15   96.99   92.79
  15  -6   1  174.18  101.59
  -1 -15   6  -58.09  118.79
  -1 -15   6   -4.40   73.39
  -6   1 -15  214.78   88.59
  -6   1 -15   64.69   71.79
   1 -15  -6   94.59   70.59
   6  -1 -15  147.09   74.69
  15  -6  -1  112.89   61.09
   1 -15  -6  187.68   78.39
  -8  -1 -15   24.50   75.69
   8   1 -15   81.19   90.09
  -1 -15  -8  100.49   91.29
  15  -8   1  158.28   74.39
   1 -15   8  235.48  138.09
  15  -8   1   45.00  110.99
  -8  -1 -15   87.49   95.29
 -15  -8   1   48.10  105.19
  -8   1 -15   18.40   93.29
  -8   1 -15  169.38   75.99
   8  -1 -15  174.98   85.29
   1 -15  -8  -51.99   89.99
  15  -8  -1  244.38   73.39
   1 -15  -8   61.89   83.29
  -1 -15   8  330.97  136.29
  15 -10   1   99.39  137.99
  -1 -15 -10   33.50  104.39
 -15 -10  -1  -63.49  108.69
  -1 -15 -10  101.09   95.09
  10   1 -15   20.60   96.49
   1 -15  10  171.78  164.48
 -15 -10   1  202.08  122.39
  -1 -15  10  -88.69  151.58
   1 -15 -10   73.09  102.89
  15 -10  -1   19.40   82.39
   1 -15 -10  218.18   94.79
  10  -1 -15  224.58   97.29
   2 -15   1   38.60   59.49
  -1  -2 -15    5.80   87.39
  -2 -15  -1   43.30   65.09
   2 -15   1  101.39   84.29
   1   2 -15  100.09   64.79
  -1  -2 -15   -2.60   62.29
  -2 -15   1  135.19   88.29
  -2 -15   1  -83.39   63.59
  -1   2 -15   16.90   65.09
   2 -15  -1  -68.89   58.19
   1  -2 -15  -20.90   97.79
   1  -2 -15   25.30   61.49
   3   2 -15  864.81  124.89
   2 -15   3  742.03  175.48
  -3  -2 -15  711.53  106.29
   2 -15   3  675.93  104.39
  -3  -2 -15  767.22  111.29
  -2 -15   3  862.31  115.09
   2 -15  -3  702.73   94.79
  15  -3  -2  701.73  102.69
  -2 -15   3  754.12  121.59
  -3   2 -15  902.01  102.89
 -15  -5  -2  -18.50   90.89
  15  -5   2   13.30  100.69
   5   2 -15   29.70   74.99
   2 -15   5 -142.99   94.69
   2 -15   5  -10.70   67.69
  -5  -2 -15   35.50   92.09
  -2 -15  -5  -68.69   71.19
  -2 -15  -5   45.30   70.09
  -5  -2 -15  -17.90   61.49
  -2 -15   5  149.19  126.79
  -5   2 -15  -97.79   69.79
  -5   2 -15  -71.19   85.69
   2 -15  -5 -130.29   78.69
   2 -15  -5    5.60   67.09
  15  -5  -2   74.79   65.29
   5  -2 -15   14.20   67.09
  -2 -15   5   13.90   77.29
   2 -15   7   67.19  132.69
  -7  -2 -15  177.98   67.89
   7   2 -15  -49.20   81.59
  -2 -15  -7   33.20   81.59
  15  -7   2 -110.69  104.09
 -15  -7  -2  104.69   96.39
  -7  -2 -15  121.79   99.19
  -7   2 -15   45.10   75.79
  -2 -15   7  -88.89  123.99
  -2 -15   7  143.49   88.69
   7  -2 -15  -20.20   78.39
   2 -15  -7  191.98   84.39
  -7   2 -15   40.40   87.29
   2 -15  -7  137.59   79.19
   2 -15   9  368.36  145.09
   9   2 -15  262.07  100.99
  -2 -15  -9  345.97  103.09
 -15  -9  -2  214.08  108.59
  -9  -2 -15  386.26  107.99
  -2 -15  -9  429.36   88.69
  15  -9   2  345.57  137.19
  -2 -15   9  581.84  163.28
   2 -15  -9  188.58  101.79
   2 -15  -9  248.68   93.59
   9  -2 -15   93.09   90.19
 -15  -9   2  337.37  124.49
   0  -3 -15 1494.75  140.19
  -3 -15   0 1502.75  161.88
   0  -3 -15 1685.13  233.18
   3 -15   0 1288.57  135.59
  -3 -15   0 1440.46  150.58
   0   3 -15 1370.96  149.69
  -2  -3 -15  164.58   64.49
   3 -15   2  -50.99   95.99
  -2  -3 -15 -117.49   87.29
   2  -3  15  -32.90  177.68
   3 -15   2   93.69   56.79
  -2   3 -15   42.00   72.29
   3 -15  -2   12.40   62.69
   3 -15  -2   69.19   71.29
   2  -3 -15  123.29  106.89
   2  -3 -15  105.09   72.09
  -3 -15   2  -61.69   91.09
  -3 -15   2   29.20   68.89
  15  -2  -3   49.20   62.59
  -4  -3 -15  775.42  104.39
  15  -4   3  626.14  122.29
   3 -15   4  726.93  104.69
   4   3 -15  609.24   97.59
 -15  -4  -3  795.72  107.69
  -3 -15  -4  731.23  109.99
   4  -3  15  419.66  179.38
  -4  -3 -15  784.62  114.09
   3 -15   4  773.22  125.29
  -3 -15   4  669.13  132.79
   3 -15  -4  559.94   92.79
  15  -4  -3  677.83  101.89
  -4   3 -15  585.14  106.09
  -4   3 -15  780.92  100.09
   3 -15  -4  603.44   93.29
   4  -3 -15  503.35  111.09
   4  -3 -15  594.24   87.99
  15  -6   3   57.09  107.59
 -15  -6  -3  -18.20   93.59
  -6  -3 -15  -76.69   98.09
   6   3 -15  -56.39   81.69
  -3 -15  -6 -151.18   71.39
   3 -15   6   12.70   68.79
   6  -3  15   54.69  176.48
  -3 -15  -6   32.20   75.79
  -6  -3 -15  -91.49   66.89
   3 -15   6  215.38  109.39
   3 -15  -6   -2.20  102.39
  -6   3 -15   92.49   88.39
  -3 -15   6  -13.40   83.99
  15  -6  -3 -108.49   67.59
   3 -15  -6   17.90   74.99
  -6   3 -15  123.59   79.29
   6  -3 -15   80.69   71.99
  15  -8   3   53.39  124.09
   3 -15   8   55.09  140.49
  -3 -15  -8   59.19   89.99
   8   3 -15   71.49   93.29
   8  -3  15  132.99  201.88
  -8  -3 -15  214.98  104.49
   8  -3 -15   33.50   79.89
   3 -15  -8 -107.29   92.19
   3 -15  -8  127.09   83.29
  -3 -15   8  199.18  153.08
  15  -8  -3   36.60   74.39
  -8   3 -15    1.50   80.99
  15 -10   3  200.48  144.89
  10   3 -15  -64.89  108.29
  -3 -15 -10  -65.09   90.69
   3 -15  10    7.00  165.18
 -15 -10  -3  128.99  107.59
  -3 -15 -10 -120.59  106.59
 -10  -3 -15   61.09  112.99
  10  -3  15  -94.09  228.08
  -3 -15  10   73.19  182.58
  10  -3 -15   55.09   89.79
   3 -15 -10 -136.79  102.29
   3 -15 -10   52.09   91.19
  15 -10  -3  -57.59   83.49
  15   1  -4   26.70   63.09
  -1  -4 -15  -75.59   62.89
  -4 -15  -1   32.80   89.29
  -4 -15  -1   27.40   72.39
   1  -4  15  223.08  151.48
   4 -15   1   80.59   57.19
   4 -15  -1   87.29   72.09
  -1  -4  15  145.89  169.68
  -1   4 -15  118.39   76.09
  15  -1  -4  135.19   66.39
   1  -4 -15  -33.80   92.99
  -4 -15   1  111.49   89.49
   4 -15  -1   35.90   59.79
   1  -4 -15   26.90   65.09
   3   4 -15   10.80   75.79
   3  -4  15   72.69  150.88
   4 -15   3  135.49   90.09
  -4 -15  -3  131.89   67.29
  -3  -4 -15   97.49  151.58
  -3  -4 -15   -9.30   62.69
   4 -15   3   -8.00   57.19
   3  -4 -15  116.49   67.59
   4 -15  -3  -44.50   69.49
  -4 -15   3   -9.70  103.39
  15  -3  -4  -12.30   65.29
   3  -4 -15  126.19   97.79
   4 -15  -3  131.09   71.69
  -4 -15   3   31.30   74.89
  -3   4 -15   16.90   82.49
  -5  -4 -15  300.67  137.99
  -4 -15  -5  212.08   82.79
  15  -5   4  413.26  130.69
 -15  -5  -4  186.88   91.39
   5   4 -15  294.37   86.19
   4 -15   5  249.08  110.39
  -5  -4 -15  309.57   70.69
   5  -4  15  254.07  167.28
  -5   4 -15  425.76   92.59
   5  -4 -15  165.98  101.59
  -5   4 -15  338.27   92.99
  15  -5  -4  255.97   76.39
   5  -4 -15  212.48   73.39
  -4 -15   5  150.98  123.49
  -4 -15   5  328.87   87.19
   4 -15  -5  346.47   80.69
   4 -15  -5  108.29   80.59
  15  -7   4   96.59  130.99
   7   4 -15 -197.08   83.59
  -4 -15  -7  -33.20   82.29
  -4 -15  -7  117.49   78.69
 -15  -7  -4  -18.00   96.49
  -7  -4 -15  -58.69   67.69
   4 -15   7 -162.58  111.89
   7  -4  15  -39.90  193.58
  -7   4 -15  101.89   92.69
  15  -7  -4  -95.69   73.89
   4 -15  -7  152.08   88.29
   4 -15  -7  174.08   82.59
   7  -4 -15 -125.39  101.89
   7  -4 -15  -60.99   74.09
  -4 -15   7  -18.90  136.59
  -4 -15   7  -48.70   92.89
 -15  -9  -4   42.40  105.79
  15  -9   4   35.20  146.89
   4 -15   9   88.09  150.18
  -4 -15  -9   84.99   99.59
   9  -4  15  392.66  220.48
  -4 -15  -9  275.77  132.49
   9   4 -15   95.19  101.79
  15  -9  -4   80.39   82.39
   4 -15  -9  -52.09   88.69
   9  -4 -15   68.39   86.39
  -4 -15   9  -61.69  168.98
  -9   4 -15  -42.80   96.59
   4 -15  -9  -32.30   97.29
   0   5 -15  573.24  101.19
   0  -5 -15  322.67   75.69
   0  -5  15  562.94  176.38
  15   0  -5  478.65   78.89
  -5 -15   0  456.15  108.19
  -5 -15   0  613.94   90.39
   0  -5 -15  478.95  102.59
   5 -15   0  410.56   72.59
  -5 -15  -2  107.29   80.99
  -2  -5 -15   -3.20   96.59
  -2  -5 -15   91.59   65.29
   2   5 -15   84.29   79.59
   5 -15   2   46.60   88.69
   2  -5  15  297.77  153.28
  15   2  -5   74.39   72.09
   5 -15  -2   24.10   73.39
  -5 -15   2   41.30  100.09
  -5 -15   2  -27.60   77.69
  15  -2  -5  120.29   67.29
  -2  -5  15  204.58  167.88
   5 -15  -2  116.89   67.19
   2  -5 -15   99.99   85.29
   2  -5 -15   41.50   90.89
  -4  -5 -15   79.39  100.59
   5 -15   4  -18.30  106.19
  -5 -15  -4   20.00   73.59
   4  -5  15  175.48  177.88
  -4  -5 -15    3.10   69.39
  15  -4   5   95.99  134.49
  15   4  -5   60.99   74.99
   4   5 -15   68.69   86.09
   4  -5 -15  109.89   68.89
  -4   5 -15   13.70   87.49
   4  -5 -15    6.10   99.29
  -5 -15   4  -22.90   82.09
   5 -15  -4   58.19   71.79
  15  -4  -5  208.78   72.99
  -5 -15   4  156.18  123.09
   6   5 -15  221.08   88.09
  -6  -5 -15  246.98   74.49
   5 -15   6   99.19  111.19
 -15  -6  -5  -36.40   94.49
  15  -6   5  311.17  144.89
   6  -5  15  241.38  184.78
  15   6  -5  166.88   77.59
  -5 -15  -6   42.80   79.29
  -6  -5 -15    4.60  101.89
  -6   5 -15  -42.30   91.49
  -5 -15   6  -39.40  137.79
   5 -15  -6   29.30   81.19
  -5 -15   6  163.98   98.79
   6  -5 -15  181.88  105.79
  15  -6  -5   65.79   78.49
  -6   5 -15   88.69   96.99
   6  -5 -15  139.49   76.89
  -5 -15  -8   86.09   93.09
  -8  -5 -15  -61.89  107.49
   5 -15   8   71.69  140.99
   8   5 -15    4.00   96.69
  15  -8   5  -60.19  150.38
   8  -5  15  -19.40  198.58
  -5 -15   8  211.78  166.88
   5 -15  -8   87.19   96.29
   8  -5 -15 -124.99  105.59
   8  -5 -15   28.70   82.29
   5 -15  -8   68.29   88.39
  15  -8  -5   13.30   76.99
  -8   5 -15  244.78  104.39
  15   1  -6    3.20   70.49
  -1  -6 -15   43.40  100.19
   1   6 -15   97.79   89.19
  -6 -15  -1   18.50   94.29
   1  -6  15 -148.79  168.28
  -1  -6 -15  -60.49   67.19
  -6 -15  -1   22.20   80.79
  -6 -15   1 -132.09  101.69
   1  -6 -15  230.08  118.79
   1  -6 -15   39.50   94.49
  -1   6 -15  196.78   89.19
  15  -1  -6   92.29   70.09
   6 -15  -1  -22.40   63.09
   6 -15  -1   73.49   72.39
  -1  -6  15 -185.18  156.58
  -6 -15   1  -42.60   77.89
  15   3  -6  135.49   74.49
  -3  -6 -15  153.38  103.69
  -3  -6 -15  187.28   72.79
   3  -6  15   77.19  173.18
   6 -15   3  136.39   97.49
   3   6 -15   34.90   88.99
  -6 -15  -3  188.58   87.09
   3  -6 -15  226.88  102.39
   6 -15  -3  187.88   79.29
  -3  -6  15  137.79  193.78
  -6 -15   3   68.89   86.79
  15  -3  -6   51.39   75.19
   6 -15  -3  105.39   71.59
   3  -6 -15  -23.00   70.19
  -3   6 -15  142.99  114.89
  -6 -15   3  311.77  120.99
   6 -15   5  175.38  109.59
  -5  -6 -15  201.78  107.09
  -5  -6 -15  109.19   75.29
  -6 -15  -5  174.58   81.09
   5  -6  15  -40.70  180.68
  15   5  -6  176.48   80.89
   5   6 -15  288.77   98.39
  15  -5   6  422.16  156.28
  15  -5  -6  254.97   81.19
   5  -6 -15  239.48   75.99
   6 -15  -5  348.27   87.69
   5  -6 -15  220.68  108.69
  -6 -15   5   62.39  140.79
  -6 -15   5  209.58   97.29
   6 -15  -5  213.98   82.79
 -15  -7  -6  110.19   99.59
   7  -6  15  -54.29  184.08
  -6 -15  -7  165.08   90.69
  15  -7   6  -98.69  154.58
   6 -15   7 -125.49  131.29
  15   7  -6   15.00   86.59
   7   6 -15   38.80   99.29
  -7  -6 -15  155.58  110.99
   6 -15  -7  125.59   97.09
   7  -6 -15    5.70  104.89
  -6 -15   7 -189.68  180.88
   6 -15  -7  -73.19   84.89
   7  -6 -15  -71.99   78.29
  -6 -15   7  212.38  107.89
  15  -7  -6  220.58   86.09
  -7 -15   0  188.98   87.79
   0  -7  15  -47.00  168.98
  -7 -15   0  174.18  100.19
   0   7 -15  202.98   94.49
   0  -7 -15   84.49  102.99
  15   0  -7  111.19   73.79
   7 -15   2  -12.20  100.89
  15   2  -7   89.19   75.69
   2   7 -15   47.10   94.69
   2  -7  15   36.80  160.28
  -7 -15  -2  144.39   94.59
  -7 -15  -2  117.19   87.19
  -2  -7 -15  125.59  108.19
  -2  -7 -15  231.38   75.39
   7 -15  -2   17.20   69.49
  15  -2  -7  166.68   78.09
  -2   7 -15  151.28   98.59
  -7 -15   2  284.17   90.59
   2  -7 -15   42.70   99.49
   7 -15  -2  -60.49   80.69
  -7 -15   2   49.40  116.09
   2  -7 -15   44.70   75.49
  -2  -7  15 -276.07  176.38
   4  -7  15  258.37  188.88
  -4  -7 -15   49.40  109.19
  -4  -7 -15 -114.69   76.89
   7 -15   4  -87.09  111.29
  15  -4   7   81.49  169.78
  15   4  -7  -84.39   80.79
   4  -7 -15  122.09   75.19
   4  -7 -15   91.99  102.49
   7 -15  -4   32.90   77.59
  -4  -7  15  172.78  187.58
  -7 -15   4  110.49  132.99
  -7 -15   4   82.59   97.69
   7 -15  -4  -44.50   78.49
  15  -4  -7 -117.09   79.69
   6  -7  15    0.60  183.08
  -7 -15  -6  150.98   94.29
  -6  -7 -15  416.56  117.89
 -15  -6  -7  401.06  105.79
   6   7 -15   87.69  105.49
  15  -6   7  568.64  178.58
  15   6  -7  396.86  100.99
  -6  -7 -15  294.47   85.69
   7 -15   6  209.98  124.69
  -7 -15   6  364.26  113.79
   6  -7 -15  317.77   88.19
   7 -15  -6  338.67   93.49
  15  -6  -7  290.37   90.29
  -7 -15   6  283.87  161.18
   6  -7 -15  295.07  113.19
  -1  -8 -15  -48.90  108.89
   1   8 -15  100.59   97.49
  -1  -8 -15   53.39   93.09
  -8 -15  -1  -40.90  100.09
  -8 -15  -1    3.10   91.19
   8 -15   1  -33.30  101.99
  15   1  -8  -35.90   79.59
   1  -8  15  208.58  168.38
  -1  -8  15  223.18  188.68
  -8 -15   1  -16.60   90.79
   8 -15  -1 -122.29   83.79
   1  -8 -15   -7.30  106.29
   1  -8 -15  126.69   77.69
  -8 -15   1  194.48  119.59
  15  -1  -8   88.89   80.09
  -8 -15  -3  838.52  118.49
   8 -15   3  795.72  138.59
  15   3  -8  878.01  112.39
  -8 -15  -3  626.24  119.89
   3  -8  15  449.06  187.08
   3   8 -15  716.83  122.69
  -3  -8 -15  944.51  129.79
  -3  -8 -15  870.11  131.09
   3  -8 -15  745.93  126.79
  -8 -15   3  521.25  153.38
  -8 -15   3  600.64  121.49
   3  -8 -15  964.40  125.89
   8 -15  -3  870.11  114.19
  -3  -8  15  322.27  192.78
  -8 -15  -5  203.18   88.49
  15  -5   8  216.88  185.58
   5  -8  15   80.49  176.98
   5   8 -15 -157.48   99.39
  -5  -8 -15   64.19  112.69
  -5  -8 -15   93.89   84.19
 -15  -5  -8   30.20  109.69
   8 -15   5  -25.70  129.19
  15   5  -8   -2.10   91.79
   8 -15  -5  124.19   87.09
  -8 -15   5   31.90  110.89
   8 -15  -5   84.99   86.39
   5  -8 -15   50.19  109.89
  -5  -8  15  -40.00  209.38
   5  -8 -15   32.20   77.09
  15  -5  -8   99.59   90.29
  -8 -15   5  -83.09  158.08
   0  -9 -15  256.57   87.39
   0  -9 -15  324.97  115.79
  -9 -15   0  377.86  102.99
  15   0  -9  298.57  116.89
   9 -15   0  234.88   96.09
   0  -9  15  121.09  187.28
   9 -15   2   86.69  117.29
   2   9 -15   70.99  105.29
  -9 -15  -2   26.40   98.39
  -2  -9 -15  165.58  112.99
  -2  -9 -15  -47.80   87.39
   2  -9  15   18.70  166.78
   2  -9 -15  146.59   83.09
   2  -9 -15  116.89  109.89
  -9 -15   2 -125.19   99.59
  -2  -9  15  -65.99  197.38
   9 -15  -2  156.58   86.19
  15  -2  -9   92.09   84.89
   9 -15   4  475.95  138.89
  -4  -9 -15  275.07   92.39
  15   4  -9  269.77  146.69
   4  -9  15  320.97  192.78
  -9 -15  -4  386.16  107.89
   4   9 -15  128.19  114.49
  -4  -9  15 -246.58  196.08
   9 -15  -4  213.28   89.89
  -9 -15   4  278.27  116.79
   4  -9 -15  461.75  120.99
   4  -9 -15   34.30   85.99
  15  -4  -9  222.18   92.19
  15   1 -10  104.69   91.69
  -1 -10 -15  -88.29  116.49
  -1 -10 -15   54.89   92.29
 -10 -15  -1  222.48  107.79
   1 -10  15   84.69  202.08
  10 -15   1   67.19  118.79
 -10 -15   1  -76.09  109.29
  15  -1 -10  145.99   92.49
   1 -10 -15 -120.19   87.09
  -1 -10  15  368.16  189.58
   1 -10 -15  210.68  121.29
  15   3 -10    1.60  104.39
  -3 -10 -15  -38.20  122.39
   3 -10  15   34.90  193.88
   3  10 -15   79.09  120.09
 -10 -15  -3  -90.69  108.59
  -3 -10 -15  -49.60   91.49
  15  -3 -10   90.39   90.19
   3 -10 -15  210.28  119.89
   3 -10 -15  239.38   90.69
 -10 -15   3   17.60  121.59
  10 -15  -3 -195.98   88.29
  -3 -10  15 -136.59  214.38
   0 -16   0 -183.58  111.89
   0 -16   0   17.80   65.99
   2   0 -16  101.89   74.59
   0 -16   2  106.09   99.59
   0 -16   2  248.78   70.39
  -2   0 -16  330.07  106.09
  -2   0 -16   51.39   73.39
   4   0 -16   10.10   76.59
  -4   0 -16 -148.19   97.09
  -4   0 -16  -17.60   72.29
   0 -16  -4   11.60   76.29
   0 -16  -4   90.09   75.29
   0 -16   4  -46.20  105.29
   0 -16   4   81.59   72.79
  16  -4   0 -161.88   97.19
  -6   0 -16  740.83  120.19
   0 -16   6  673.53  152.98
  -6   0 -16  619.34   99.49
   0 -16  -6  506.85  101.19
   0 -16  -6  776.62  105.99
  16  -6   0  564.34  127.49
   6   0 -16  688.03  109.69
  16  -6   0  847.92  113.09
 -16  -8   0  114.79  119.39
  16  -8   0   52.79   81.59
   0 -16  -8  149.88   87.19
   0 -16   8  208.98  163.38
   0 -16  -8  117.79   97.49
   8   0 -16  188.28   94.89
   1   1 -16  112.89   72.69
  -1 -16  -1   64.39   93.69
  -1  -1 -16   40.70   71.19
   1 -16   1  145.99   70.09
   1 -16   1  160.38  104.59
   1 -16  -1   95.59   66.69
   1  -1 -16  188.28  101.39
   1  -1 -16   19.80   73.79
  -1   1 -16   -5.80   82.99
   3   1 -16  -57.09   74.39
   1 -16   3   53.09   69.79
  -3  -1 -16   83.19  124.59
  -3  -1 -16   51.59   73.49
  -1 -16  -3  145.79   72.49
   1 -16   3 -115.99   97.69
   1 -16  -3  105.59   76.49
   3  -1 -16   21.40   74.49
  -3   1 -16   81.09   74.19
  -3   1 -16  120.49   98.39
  -1 -16   3  272.27  113.09
   1 -16   5   43.00   78.19
  -5  -1 -16   69.79   76.79
   5   1 -16  160.28   82.49
  -5  -1 -16   89.29   96.89
  -1 -16  -5  -24.80   78.89
  -1 -16  -5   79.79   79.59
  16  -5   1  132.99  106.79
   1 -16   5  -50.29  123.39
  -1 -16   5   73.59  120.29
   1 -16  -5   98.79   83.39
  -5   1 -16  152.28   99.69
  16  -5  -1   12.40   64.79
   1 -16  -5   21.70   79.59
  -1 -16   5  201.38  104.39
  -5   1 -16   34.70   77.39
   5  -1 -16   81.09   77.79
   7   1 -16  175.68   93.89
  -1 -16  -7   59.79   85.79
 -16  -7  -1  359.06  154.08
  -1 -16  -7   75.79   94.09
  -7  -1 -16  -23.80  110.19
  -7  -1 -16   94.99   79.69
   1 -16   7  -57.49  137.09
  16  -7   1  225.08  122.59
  -1 -16   7  254.27  155.18
  -7   1 -16   22.70   82.19
  -7   1 -16   77.59  103.49
   1 -16  -7   74.79   84.09
  -1 -16   7  -29.90   94.79
   1 -16  -7    0.60   88.79
   7  -1 -16  -92.99   83.39
   2 -16   0  340.07   74.29
   0  -2 -16   74.29  102.19
   0   2 -16  205.38   81.19
  -2 -16   0  281.57   80.99
   2 -16   2  -53.49   64.99
   2   2 -16   94.79   75.99
  -2  -2 -16   35.50   71.39
  -2 -16  -2   80.89   74.39
   2 -16   2   -2.80  105.59
  -2  -2 -16  -10.90  112.09
  -2 -16   2  208.88  197.98
   2  -2 -16   38.10  102.19
   2  -2 -16   50.39   70.59
  -2 -16   2  189.48   89.29
  -2   2 -16  137.29   88.39
   2 -16  -2   -1.60   73.79
   2 -16  -2  -30.40   72.39
   2 -16   4    8.50   68.99
   4   2 -16   88.49   81.89
  -2 -16  -4   60.29   79.09
  -4  -2 -16  -19.60   70.19
  16  -4  -2  -91.39   64.59
   2 -16  -4  -46.80   77.09
  -4   2 -16 -126.49   93.59
  -4   2 -16   20.40   78.09
   4  -2 -16   35.20   72.99
  -2 -16   4  104.49  115.99
  -2 -16   4   38.80   75.89
   2 -16  -4  -35.20   82.29
   2 -16   6  160.48   81.59
  -2 -16  -6  128.59   85.79
  -6  -2 -16  125.89  165.38
   2 -16   6  308.17  126.39
   6   2 -16   34.40   87.69
 -16  -6  -2  142.29  112.39
  16  -6   2   70.89  119.29
  -6  -2 -16  137.39   76.19
  -2 -16  -6   13.60   83.89
  16  -6  -2  162.98   78.29
   2 -16  -6   16.30   80.19
  -2 -16   6  222.68  146.09
  -6   2 -16  135.99  102.09
   2 -16  -6  125.69   88.79
   6  -2 -16   10.20   82.09
  -2 -16   6   -9.60   87.89
  -2 -16  -8 -116.89   93.59
 -16  -8  -2  -58.89  113.69
  16  -8   2   22.50  137.59
  -2 -16  -8   45.80   87.29
   2 -16   8   40.30  147.39
  -8  -2 -16  114.89  149.19
   8   2 -16  -44.80   98.49
   8  -2 -16 -126.49   90.89
   2 -16  -8   21.90   99.59
  16  -8  -2  108.09   87.99
  -2 -16   8  195.78  160.38
   2 -16  -8  190.68   88.59
  -8   2 -16 -115.49   89.29
  -1  -3 -16   65.59  100.09
   3 -16   1  -62.89   93.09
   3 -16   1   84.39   65.19
  -3 -16  -1   41.90   77.59
  -1  -3 -16  119.19   75.09
  -3 -16  -1  -61.89   96.19
   1  -3 -16  265.37   73.79
   3 -16  -1   94.19   67.59
  -3 -16   1   61.39   99.29
  -1   3 -16  139.19   83.79
   1  -3 -16   40.60  104.59
  -3 -16   1   65.29   76.39
   3 -16   3  198.78  112.99
   3   3 -16  175.48   80.39
  -3  -3 -16   44.50   70.79
  -3  -3 -16  -62.39  102.69
  -3 -16  -3   45.90   73.59
   3 -16   3   21.60   68.19
  -3 -16   3  273.27  211.38
   3 -16  -3   11.60   74.19
   3 -16  -3  -28.90   79.79
  -3 -16   3   -9.70   78.09
  -3   3 -16   57.89  121.79
   3  -3 -16   28.60  101.99
   3  -3 -16 -128.19   70.49
  16  -3  -3  -28.80   68.99
   5  -3  16 -377.96  193.38
  -5  -3 -16  -18.60   76.89
 -16  -5  -3  144.89  105.39
  -3 -16  -5   39.80   83.49
  16  -5   3   36.70  152.58
  -5  -3 -16  106.69  110.29
   3 -16   5  103.59   74.79
   3 -16   5   66.39  118.69
   5   3 -16  -93.39   82.19
  -3 -16   5  -53.99  130.69
   3 -16  -5  -17.60   81.49
  -5   3 -16   -2.90   98.99
   3 -16  -5   24.10   84.49
  -5   3 -16   54.19   87.59
   5  -3 -16  -32.50  105.89
  16  -5  -3  -66.69   76.99
   5  -3 -16    9.20   77.39
  -3 -16   5   33.80   85.59
  -3 -16  -7   41.20   85.19
   7  -3  16  -55.59  208.08
   7   3 -16 -136.59   92.99
 -16  -7  -3   91.99  112.69
  -3 -16  -7  -61.19   91.49
   3 -16   7   48.90  132.79
  16  -7   3 -126.89  130.19
  -7  -3 -16  148.29  114.59
  -7  -3 -16  -59.49  106.09
   3 -16  -7  -48.80   83.89
   7  -3 -16   48.70   84.89
  16  -7  -3   96.39   80.89
  -3 -16   7  116.09   96.39
  -3 -16   7   62.59  148.89
  -7   3 -16 -161.68  101.39
   3 -16  -7  180.48   92.29
  -7   3 -16  168.98   92.89
   4 -16   0   11.50   66.39
  16   0  -4   84.39   77.19
  -4 -16   0  271.87  104.59
   0  -4 -16  -49.50  105.19
  -4 -16   0   53.69   81.89
   0  -4  16 -123.69  178.78
   0  -4 -16  -44.50   88.29
   0   4 -16   34.30   82.29
  -2  -4 -16   41.30  103.59
   4 -16   2   79.19  105.29
   4 -16   2  -84.09   63.99
  -4 -16  -2    8.10   84.89
   2  -4  16   69.49  174.68
  -2  -4 -16  132.09   74.59
   2   4 -16  -73.29   83.89
  -2   4 -16   13.30   86.29
   4 -16  -2  -48.50   71.89
   4 -16  -2   80.59   82.49
   2  -4 -16   16.10   71.89
   2  -4 -16   39.90  102.99
  -4 -16   2  -21.10   81.99
  16  -2  -4   37.10   75.79
   4   4 -16  192.78   92.29
  -4  -4 -16  210.08   78.79
  -4 -16  -4  179.88   81.69
   4 -16   4  201.98  121.69
   4 -16   4  255.77   76.09
  -4  -4 -16  299.37  114.29
   4  -4  16  339.07  185.58
   4  -4 -16   27.20   77.39
  -4 -16   4  273.37   90.49
   4 -16  -4  100.79   82.89
  16  -4  -4  272.07   84.19
   6   4 -16  221.88   97.49
 -16  -6  -4  271.87  112.09
   4 -16   6  269.57  126.69
  -4 -16  -6   53.39   89.29
  16  -6   4  337.87  151.78
  -6  -4 -16   77.19  113.49
  -6  -4 -16  -13.60   79.39
   6  -4  16  141.59  203.08
   6  -4 -16 -103.19  112.49
   6  -4 -16   17.20   78.99
  -6   4 -16   50.09  103.19
   4 -16  -6  174.18   83.89
  16  -6  -4   84.09   81.19
   4 -16  -6  108.99   93.49
  -4 -16   6  129.49  155.48
  -4 -16   6  322.67  103.39
  -8  -4 -16  194.78  118.69
   8   4 -16 -142.99  105.89
  16  -8   4 -262.17  205.38
   8  -4  16 -235.58  234.08
   4 -16   8  118.19  145.09
   8  -4 -16   97.99   91.59
  -4 -16   8  505.55  180.28
   8  -4 -16   77.99  121.59
  16  -8  -4  117.59   86.09
   4 -16  -8  112.99   98.19
  -8   4 -16  205.88  104.89
  -5 -16  -1  145.59   86.69
   5 -16   1   15.90  101.49
   5 -16   1    5.00   64.19
  16   1  -5  103.49   76.49
  -1  -5 -16   65.99  107.69
  -5 -16  -1   79.79  107.49
   1   5 -16  322.47   91.99
   1  -5  16  274.57  188.48
  16  -1  -5   91.09   75.69
  -1  -5  16  -95.09  169.28
  -5 -16   1  205.88   88.09
   1  -5 -16  117.89   72.89
  -1   5 -16  173.08   92.79
   1  -5 -16  200.58  111.59
   5 -16  -1  204.18   71.69
   5 -16  -1  263.87   84.89
  -5 -16   1   15.20  110.89
  -3  -5 -16 1090.29  153.28
  -3  -5 -16 1172.68  140.69
   3   5 -16 1192.78  161.88
   3  -5  16  904.21  212.08
   5 -16   3 1156.08  174.58
   5 -16   3 1213.78  132.99
  -5 -16  -3 1247.28  143.49
   3  -5 -16 1262.37  139.39
  -5 -16   3 1149.19  154.58
  -5 -16   3 1265.77  189.88
   5 -16  -3 1176.28  141.89
   5 -16  -3 1035.10  150.58
  16  -3  -5 1097.99  139.99
  -5  -5 -16  144.59  123.29
   5 -16   5  -78.19  113.69
  -5 -16  -5  154.48   87.19
   5   5 -16  132.19   95.79
   5  -5  16  131.59  190.08
  -5  -5 -16  226.88   82.49
   5 -16  -5   80.59   88.79
   5 -16  -5  -29.50   84.39
  -5   5 -16   25.20  100.79
  -5 -16   5 -111.69   94.29
   5  -5 -16   73.69   76.79
  16  -5  -5   43.50   86.89
   5  -5 -16  -31.30  111.59
  -5 -16   5    0.90  156.38
  -5   5 -16  102.89  101.09
  -7  -5 -16  109.69  115.09
   7  -5  16  197.98  222.48
   5 -16   7  161.18  137.09
  -5 -16  -7   -4.80   95.89
   7   5 -16 -131.79  107.19
  16  -7   5  252.17  167.38
 -16  -7  -5  122.99  116.49
  -5 -16   7   -9.80  107.69
   5 -16  -7  109.09  100.19
   5 -16  -7  172.18   92.39
  -5 -16   7  120.89  169.18
   7  -5 -16   38.90  119.69
   7  -5 -16   36.30   92.69
  -7   5 -16  166.48  145.19
  16  -7  -5  131.59   84.39
   0   6 -16 1033.10  130.69
  16   0  -6  861.21  109.39
  -6 -16   0 1066.29  165.38
  -6 -16   0  924.21  124.79
   0  -6 -16  870.31  134.49
   0  -6 -16 1012.50  132.29
   0  -6  16  916.81  214.88
   6 -16   0  676.43   99.19
  -2  -6 -16  212.18  114.79
  16   2  -6  138.89   80.59
   6 -16   2  147.99  112.89
  -6 -16  -2  197.38   93.09
   2   6 -16  228.88   95.89
   2  -6  16  387.56  179.18
  -2  -6  16  265.27  191.58
  -6 -16   2  209.58  128.99
  -6 -16   2  172.58   94.69
   6 -16  -2  -10.70   84.89
  -2   6 -16   90.79  101.29
   2  -6 -16  -40.80  108.09
  16  -2  -6  -29.00   80.89
   6 -16  -2  -14.10   76.99
  -4  -6 -16  229.08  120.79
  16   4  -6   54.29   86.39
   6 -16   4   83.89  120.79
  -6 -16  -4 -101.29   81.39
  -4  -6 -16   -4.80   82.49
   4   6 -16   76.49   96.79
   4  -6  16    6.40  184.98
  -4   6 -16  122.09  104.49
  -6 -16   4  161.88  105.49
   4  -6 -16  -31.80   76.59
  -6 -16   4   16.90  143.09
   6 -16  -4  136.79   84.49
  16  -4  -6    4.70   90.19
   6 -16  -4 -116.19   85.69
   4  -6 -16   80.59  111.49
   6 -16   6   58.49  143.09
  -6 -16  -6  -84.49   94.09
  -6  -6 -16  -65.79  115.19
   6  -6  16  250.77  200.98
 -16  -6  -6  -76.79  107.89
  -6  -6 -16  -79.89  131.39
   6   6 -16   27.90  105.89
   6  -6 -16  -65.69   83.19
  16  -6  -6  252.57   97.39
   6  -6 -16   66.19  117.69
  -6 -16   6  434.86  168.08
   6 -16  -6  105.49   94.39
  -6   6 -16  390.06  115.49
   6 -16  -6  137.49   99.29
  -6 -16   6  -35.10  109.29
  -7 -16  -1  112.49  115.09
   7 -16   1  -69.29  104.49
  -1  -7 -16  163.28  117.99
   1   7 -16   72.79   98.89
  16   1  -7  250.47   87.19
   1  -7  16 -114.79  172.78
  -7 -16  -1   24.90   97.49
  -1  -7 -16  148.09   84.79
  -7 -16   1  235.28  129.49
  -1   7 -16   32.90  103.59
  16  -1  -7  177.78   86.69
  -7 -16   1  -85.89   97.89
   1  -7 -16   39.60  110.59
   7 -16  -1  -82.29   89.79
   1  -7 -16  -80.99   83.09
  -1  -7  16   81.19  195.48
   3  -7  16   43.80  179.88
  -7 -16  -3  176.78  112.89
  -7 -16  -3  189.68   99.69
   7 -16   3  250.07  113.09
   3   7 -16   45.00  108.19
  -3  -7 -16   23.70  122.89
  16   3  -7  231.18   93.89
  -7 -16   3  257.17  104.69
  -3   7 -16  237.88  110.79
  16  -3  -7  444.36  142.59
   7 -16  -3  147.99   85.79
   7 -16  -3   22.40   91.49
  -7 -16   3  312.67  147.69
   3  -7 -16  141.79  115.99
  -3  -7  16   41.40  213.08
   3  -7 -16  -11.80   83.09
  16   5  -7  -80.89  102.79
   5  -7  16 -278.17  185.08
  -5  -7 -16 -166.18   86.49
   7 -16   5  122.79  129.99
  -7 -16  -5 -141.59   93.29
  -5  -7 -16  154.98  129.79
   5   7 -16   13.90  111.79
   7 -16  -5 -144.29   92.89
   7 -16  -5   77.59  126.99
  16  -5  -7   12.70   93.89
  -7 -16   5   78.19  115.79
   5  -7 -16 -219.08  118.89
   5  -7 -16  -20.10   85.09
  -5   7 -16 -226.38  109.89
  -7 -16   5 -135.29  256.57
   0  -8  16   90.59  184.38
   0   8 -16  140.99  107.79
  16   0  -8  159.38  111.09
   0  -8 -16 -134.49  117.69
   0  -8 -16   60.39   84.49
  -8 -16   0  -86.69  145.49
  -8 -16   0  -98.69   98.19
   2   8 -16  -87.39  106.49
   8 -16   2  -40.20  110.59
  -2  -8 -16    4.80  126.19
  -2  -8 -16  150.88   90.99
  -8 -16  -2  -40.30  103.29
  16   2  -8  116.09   94.89
   2  -8  16  -97.59  182.78
  -8 -16   2  -13.20  106.59
   8 -16  -2  103.09   98.59
  -8 -16   2 -227.58  143.59
  16  -2  -8   83.39   99.19
   2  -8 -16   -7.00   82.19
   2  -8 -16  -52.29  119.09
  16   4  -8   83.89  105.19
   4  -8  16 -153.88  209.18
   8 -16   4  -19.40  130.79
   4   8 -16 -215.88  110.79
  -4  -8 -16  135.59  156.58
  -4  -8 -16 -178.48  123.59
  -4  -8  16    2.20  230.68
  -8 -16   4  -86.89  155.58
   4  -8 -16 -200.38  121.79
   4  -8 -16  128.19   86.39
   8 -16  -4 -143.69   96.99
  16  -4  -8  177.28   99.29
  -4   8 -16  -85.09  112.29
  -1   0 -17    7.20   80.29
   0 -17  -1  -50.19   77.59
   0 -17   1   93.89  106.19
   0 -17   1   82.79   79.99
   1   0 -17  -18.00   81.69
  -1   0 -17  257.07  113.19
   3   0 -17  141.49   83.99
   0 -17  -3   72.69   80.69
   0 -17   3   88.09  117.49
   0 -17   3   56.69   80.49
  -3   0 -17 -217.58  109.49
  -3   0 -17   -1.00  105.39
  -5   0 -17  253.37  127.69
  -5   0 -17  294.17   95.89
   0 -17  -5  293.47   93.39
   0 -17   5  188.78  140.39
   0 -17   5  301.27   95.89
   5   0 -17  232.38   94.09
   0  -1 -17   63.69  112.29
   0  -1 -17 -157.98   78.99
   1 -17   0   24.20   75.99
   1 -17   0  -14.50  109.19
  -1 -17   0  -46.90  112.39
  -1 -17   0  105.19   77.99
   0   1 -17  -56.99   79.69
  -1 -17  -2  293.37   82.39
   1 -17   2  151.18  117.69
  -2  -1 -17   14.40   81.39
   2   1 -17   86.89   83.09
  -2  -1 -17   33.90  111.39
  -2   1 -17  163.88  113.89
   1 -17  -2   94.29   82.99
  -1 -17   2  174.68  120.59
   2  -1 -17   57.09   82.39
   2  -1 -17  262.97  115.49
  -2   1 -17  236.98   86.19
  -1 -17   2   76.09   80.79
   4   1 -17   39.70   83.89
  -1 -17  -4   47.60   82.49
  -4  -1 -17  -24.80  113.29
  -4  -1 -17   -7.20   97.69
   1 -17   4  134.79  113.49
   1 -17   4  -47.80  124.19
   4  -1 -17   60.19   83.59
  -4   1 -17   51.49  138.59
   1 -17  -4  -16.40   84.09
   1 -17  -4   95.69   84.89
  -1 -17   4  160.38   86.69
  -4   1 -17  158.58  161.18
  -1 -17   4  -19.80  123.09
  -1 -17  -6   47.10   92.39
  -6  -1 -17  -29.10  116.99
   1 -17   6  105.99   96.69
  -1 -17  -6 -171.48   88.99
   6   1 -17  -81.39   96.99
  -6  -1 -17  100.39   89.99
   1 -17   6   -5.20  147.89
   6  -1 -17  -40.30   90.49
  -1 -17   6   29.10  146.59
   1 -17  -6  -25.50   91.49
  17  -6  -1  139.49  131.39
  -1 -17   6  157.58   96.99
  -6   1 -17 -119.29   89.09
  -6   1 -17  258.07  153.28
   1 -17  -6   55.49   94.99
  -2 -17  -1  484.85  125.19
  -2 -17  -1   79.09   83.99
  -1  -2 -17  208.28   82.29
   2 -17   1  308.87  116.79
   1   2 -17  249.78   87.79
  -1  -2 -17   82.49  115.89
   1  -2 -17  153.48  114.99
  -1   2 -17  259.77   91.69
  -2 -17   1  215.78   88.09
   1  -2 -17  143.39   81.89
   2 -17  -1  121.09  101.99
  -2 -17   1  143.69  121.09
   3   2 -17  173.78   88.79
   2 -17   3  132.29  119.49
   2 -17   3  290.17   84.79
  -3  -2 -17  155.08  120.09
  -2 -17  -3  253.97   85.39
  -3   2 -17  429.46   94.49
  -3   2 -17  150.08  127.29
   2 -17  -3  317.67   91.19
   2 -17  -3  184.18   89.69
   3  -2 -17  164.58   81.69
  -2 -17   3  291.57   95.69
   3  -2 -17  501.75  121.59
  -2 -17   3  474.25  131.99
  -5  -2 -17  275.87  121.59
  -2 -17  -5  427.26   97.49
  -5  -2 -17  406.26   95.19
   2 -17   5  358.56  140.09
   5   2 -17  199.78  100.39
   2 -17   5  452.75  139.09
  17  -5  -2  407.36   90.29
  -5   2 -17  284.97  154.18
  -5   2 -17  204.78  129.69
   2 -17  -5  370.96   97.59
  -2 -17   5  368.36  147.99
  -2 -17   5  309.77  101.69
   2 -17  -5  339.47   96.49
  -3 -17   0   90.69   86.59
  -3 -17   0  293.67  113.39
   3 -17   0  236.78   83.19
   0  -3 -17  176.38   82.09
   0   3 -17   41.60   88.89
   0  -3 -17  -94.99  112.59
  -2  -3 -17  -17.90   81.29
  -2  -3 -17   91.19  116.99
   3 -17   2  -86.09  104.09
   3 -17   2  -90.59   77.19
  -3 -17  -2 -173.88   85.49
   2   3 -17  113.79   83.89
  -3 -17   2  221.38   88.89
  -2   3 -17  -74.19   87.49
   2  -3 -17  -41.20   79.79
  -3 -17   2 -134.59  117.79
   2  -3 -17 -266.97  108.79
   3 -17  -2    4.90   84.19
   3 -17   4  187.38   86.29
  -4  -3 -17  314.27  125.79
  -4  -3 -17  292.37  102.19
   4   3 -17  284.77   92.19
   3 -17   4  168.48  123.69
  -3 -17  -4  159.78   88.59
   3 -17  -4   70.69   94.99
   3 -17  -4  102.19   91.99
   4  -3 -17   23.60  117.09
  17  -4  -3  217.88   84.09
  -3 -17   4  281.37   93.29
  -3 -17   4  -20.40  144.29
   4  -3 -17  136.09   85.49
  -4   3 -17  -62.89   92.09
   3 -17   6    0.00  140.29
   3 -17   6  -47.60   92.69
   6   3 -17  -87.29  101.09
 -17  -6  -3  276.67  126.19
  -3 -17  -6   51.09   95.89
  -6  -3 -17  244.58  129.89
  -6  -3 -17  170.48   88.79
   6  -3 -17   27.30   93.29
  17  -6  -3 -101.69  138.99
   3 -17  -6   78.39   98.19
   6  -3 -17   -4.00  128.79
  -3 -17   6   55.99  161.08
  -3 -17   6  102.39  102.69
   3 -17  -6    2.30   94.99
  -6   3 -17  185.68  100.99
  -6   3 -17  -80.19  114.39
  -1  -4 -17   54.89   80.69
   4 -17   1   62.69   77.29
   1   4 -17  -53.79   91.09
  -1  -4 -17  200.38  119.09
  -4 -17  -1   26.20   92.09
   4 -17   1  -88.99  116.49
  -4 -17  -1    4.50  126.29
  -1   4 -17 -111.29   92.49
  -4 -17   1  127.49  126.69
  -4 -17   1  -75.69   88.69
   1  -4 -17   74.09  115.99
   1  -4 -17  -66.09   80.89
  17  -1  -4   21.70  108.99
   4 -17  -1   -2.40   81.69
  -3  -4 -17  111.39  122.59
  -3  -4 -17  211.28  105.99
   3  -4  17 -338.47  183.78
   3   4 -17   32.50   90.09
  -4 -17  -3  107.99   98.09
   4 -17   3  239.48  115.49
   4 -17   3  161.18   81.79
   3  -4 -17 -107.69  114.69
   3  -4 -17   56.69   82.39
  -4 -17   3   58.39  132.69
  -3   4 -17  -32.20   95.29
  17  -3  -4   -1.10   85.49
   4 -17  -3   57.39   91.09
   4 -17  -3  201.38   90.39
   4 -17   5   41.80   85.99
  -5  -4 -17  185.28  127.59
  -5  -4 -17  -43.20   91.99
   5   4 -17  -47.40   98.09
  -4 -17  -5  -19.20   89.49
   4 -17   5   31.40  130.79
   5  -4  17 -174.98  210.48
  -5   4 -17  166.08  104.49
  -4 -17   5 -222.48  150.68
  -4 -17   5   36.00  101.09
  17  -5  -4    9.20   91.69
  -5   4 -17  101.29  112.99
   4 -17  -5 -105.39   94.89
   5  -4 -17   54.99  125.99
   5  -4 -17 -134.99   84.99
   4 -17  -5  -47.30   94.99
   0   5 -17   27.40   96.39
  -5 -17   0  124.19   94.39
   0  -5 -17   62.49  122.79
   0  -5 -17   71.19   83.69
  17   0  -5   11.50   97.59
   5 -17   0  -99.79   74.19
   0  -5  17   16.60  195.98
   2  -5  17   16.30  197.28
   2   5 -17 -143.09   96.29
   5 -17   2  -35.40   75.69
  -5 -17  -2  160.18   98.79
  -2  -5 -17  -62.79  123.39
  -2  -5 -17   54.29   86.59
   5 -17   2 -102.59  116.89
  17  -2  -5  196.08   91.49
   2  -5 -17 -129.89  119.09
  -2   5 -17   26.40   98.19
  -5 -17   2  220.08  141.79
  -5 -17   2  -11.00   93.79
   2  -5 -17   35.80   81.99
   5 -17  -2  158.38   94.99
   5 -17  -2   46.90  120.89
   4   5 -17  -69.99  101.59
   5 -17   4  -18.20  132.29
  -4  -5 -17  124.39  131.39
   4  -5  17  145.79  206.18
  -5 -17  -4  -30.50   88.19
   5 -17  -4   40.10   94.69
   5 -17  -4   97.79  100.49
  17  -4  -5   37.20  100.29
  -5 -17   4  302.37  155.38
  -5 -17   4  128.99  105.29
  -4   5 -17  277.87  104.49
   4  -5 -17   81.79  126.19
   4  -5 -17   94.89   84.79
  -1  -6 -17  407.26  128.89
  -6 -17  -1   95.49  127.59
  17   1  -6  154.88   96.39
   1   6 -17   71.79  100.09
   6 -17   1   53.19  123.99
   1  -6  17  321.57  208.18
  -6 -17  -1   86.49  101.79
  -1  -6  17   82.79  204.38
   6 -17  -1   56.79   82.89
   1  -6 -17   18.90  123.39
   1  -6 -17   91.99   86.49
  17  -1  -6  179.98   97.39
  -6 -17   1   69.89  102.59
  -1   6 -17   28.50  101.09
  -6 -17   1  284.17  182.08
  -6 -17  -3  158.38  108.59
  -6 -17  -3   69.59  156.68
   6 -17   3   61.79  121.39
  -3  -6 -17  -15.30   96.29
  -3  -6 -17  -83.29  130.19
   3  -6  17  -94.19  197.68
   3   6 -17 -108.59  105.09
  17  -3  -6   61.79  103.49
   6 -17  -3  -95.69   99.29
  -3   6 -17 -112.79  107.69
   3  -6 -17  165.68  128.69
   3  -6 -17  -56.19   84.19
  -6 -17   3  -36.60  150.98
  -6 -17   3 -130.29  105.39
   0 -18   0   27.60  123.19
   0 -18   0  -48.30   89.79
   0   0 -18   20.40   90.59
  -2   0 -18  273.77  127.99
  -2   0 -18  119.29   96.09
   0 -18  -2  182.18   93.59
   0 -18   2   66.29  128.59
   0 -18   2  185.58   87.69
   2   0 -18  342.47   96.09
   1   1 -18   98.09   89.29
   1 -18   1   88.09  130.29
  -1 -18  -1  -69.39  118.39
  -1 -18  -1 -186.08   84.19
   1 -18   1   59.19   86.99
  -1  -1 -18 -118.29  123.69
  -1  -1 -18  -99.79   86.99
   1 -18  -1  -32.40   84.89
   1  -1 -18   37.20   89.09
  -1   1 -18 -117.99   90.19
  -1 -18   1   -1.90   87.69
  -1 -18   1 -150.78  126.59
   1  -1 -18  -24.50  127.29
  -1   1 -18 -138.89  123.49
  -3  -1 -18  -20.10  127.99
   1 -18   3    9.40   88.69
   3   1 -18   43.60   94.79
  -3  -1 -18  -42.10   94.29
   1 -18   3  -17.70  134.39
  -1 -18  -3  -83.39   85.89
   1 -18  -3  -50.59   90.99
   3  -1 -18  128.89  129.89
   3  -1 -18  154.98   94.79
  -1 -18   3  323.37  147.19
  -3   1 -18   27.60   97.09
  -3   1 -18   86.49  125.79
  -1 -18   3   38.30   90.09
   2 -18   0  -80.69  125.29
   2 -18   0   89.59   83.79
   0  -2 -18  -35.90  127.19
   0  -2 -18  178.48   90.39
   0   2 -18  -20.20   91.99
  -2 -18   0  -11.80  125.39
  -2 -18   0  -41.10   88.79
   2   2 -18  -24.20   91.39
  -2  -2 -18  184.88   94.79
  -2  -2 -18 -245.88  125.09
   2 -18   2 -166.88  121.59
  -2 -18  -2    0.60   93.59
   2 -18   2  -63.29   84.99
  -2   2 -18  -14.10  121.09
   2  -2 -18 -106.59  130.29
   2 -18  -2    5.40   85.09
   2  -2 -18  111.39   88.19
  -2 -18   2    7.60   90.49
  -2 -18   2  -23.30  137.09
  -2   2 -18   23.30   94.79
  -3 -18  -1   46.40   95.99
  -3 -18  -1   90.29  126.79
   3 -18   1  -44.60   83.39
  -1  -3 -18  158.78  128.69
  -1  -3 -18  -83.59   90.59
   3 -18   1 -138.49  128.49
   1   3 -18  -77.19   94.39
   1  -3 -18   44.20   91.79
  -1   3 -18  137.79   98.49
   3 -18  -1 -112.19   85.99
  -3 -18   1  149.19  132.59
  -3 -18   1  261.27   96.49
   1  -3 -18 -270.77  127.19
   0   0   0    0.00    0.00
_computing_structure_solution     'SHELXT 2018/2 (Sheldrick, 2018)'
;
_shelx_hkl_checksum     56547
_shelx_res_file
;
TITL 123_a.res in Im-3
    123_a.res
    created by SHELXL-2018/3 at 09:56:19 on 19-Jun-2025
REM Old TITL 123 in Im-3
REM SHELXT solution in Im-3: R1 0.127, Rweak 0.018, Alpha 0.031
REM <I/s>   0.000 for    0 systematic absences,  Orientation as input
REM Formula found by SHELXT:  Al13 Ga6 Mg3 Zn18
CELL  0.71073  14.1529  14.1529  14.1529   90.000   90.000   90.000
ZERR  1.000   0.0017   0.0017   0.0017    0.000    0.000    0.000
LATT  2
SYMM -X, -Y, Z
SYMM -X, Y, -Z
SYMM X, -Y, -Z
SYMM Z, X, Y
SYMM Z, -X, -Y
SYMM -Z, -X, Y
SYMM -Z, X, -Y
SYMM Y, Z, X
SYMM -Y, Z, -X
SYMM Y, -Z, -X
SYMM -Y, -Z, X
SFAC AL GA MG ZN
UNIT 12.7738 24 61.81 61.4161
TEMP 0
L.S. 10
BOND
LIST 4
ACTA
FMAP 2
PLAN 20
SHEL 999 0.84
EADP MG1 ZN4
EXYZ MG1 ZN4
EADP ZN3 AL3
EXYZ ZN3 AL3
EADP ZN2 AL2
EXYZ ZN2 AL2
WGHT    0.031100   65.783394
FVAR       0.08754   0.81751   0.81714   0.83348
GA1   2    0.000000    0.092848    0.151086    10.50000    0.01342    0.01119 =
         0.01250   -0.00018    0.00000    0.00000
PART 1
ZN2   4    0.000000    0.178949    0.306679    40.50000    0.01512    0.01194 =
         0.01090   -0.00248    0.00000    0.00000
PART 2
AL2   1    0.000000    0.178949    0.306679   -40.50000    0.01512    0.01194 =
         0.01090   -0.00248    0.00000    0.00000
PART 0
PART 1
ZN3   4    0.157917    0.190380    0.403355    31.00000    0.01079    0.01518 =
         0.01416    0.00044   -0.00046    0.00091
PART 2
AL3   1    0.157917    0.190380    0.403355   -31.00000    0.01079    0.01518 =
         0.01416    0.00044   -0.00046    0.00091
PART 0
PART 1
MG1   3    0.402954    0.000000    0.500000    20.25000    0.00944    0.02032 =
         0.01205    0.00000    0.00000    0.00000
PART 2
ZN4   4    0.402954    0.000000    0.500000   -20.25000    0.00944    0.02032 =
         0.01205    0.00000    0.00000    0.00000
PART 0
MG2   3    0.198906    0.000000    0.500000    10.25000    0.01268    0.02129 =
         0.02201    0.00000    0.00000    0.00000
MG3   3    0.186099    0.186099    0.186099    10.33333    0.01259    0.01259 =
         0.01259   -0.00020   -0.00020   -0.00020
MG4   3    0.000000    0.300515    0.117049    10.50000    0.00940    0.01135 =
         0.01045   -0.00183    0.00000    0.00000
HKLF 4
REM  123_a.res in Im-3
REM wR2 = 0.105250, GooF = S = 1.13974, Restrained GooF = 1.13974 for all data
REM R1 = 0.059294 for 341 Fo > 4sig(Fo) and 0.095052 for all 475 data
REM 42 parameters refined using 0 restraints
END
WGHT      0.0311     65.8074
REM Highest difference peak  1.309,  deepest hole -0.829,  1-sigma level  0.234
Q1    1   0.0000  0.1392  0.2153  10.50000  0.05    1.31
Q2    1   0.3999  0.0000  0.4338  10.50000  0.05    1.10
Q3    1   0.0000  0.1562  0.2245  10.50000  0.05    1.06
Q4    1   0.0000  0.2503  0.0000  10.25000  0.05    1.05
Q5    1   0.0000  0.3234  0.0538  10.50000  0.05    1.02
Q6    1   0.2275  0.0000  0.5000  10.25000  0.05    0.77
Q7    1   0.0000  0.3536  0.1625  10.50000  0.05    0.74
Q8    1   0.2573  0.1644  0.3995  11.00000  0.05    0.73
Q9    1   0.3996  0.0577  0.5000  10.50000  0.05    0.72
Q10   1   0.0621  0.1909  0.3418  11.00000  0.05    0.72
Q11   1   0.0492  0.2795  0.1554  11.00000  0.05    0.72
Q12   1   0.2318  0.0741  0.5000  10.50000  0.05    0.71
Q13   1   0.1298  0.2012  0.1631  11.00000  0.05    0.67
Q14   1   0.0000  0.3784  0.0879  10.50000  0.05    0.63
Q15   1   0.1168  0.2388  0.3527  11.00000  0.05    0.63
Q16   1   0.1571  0.1336  0.3591  11.00000  0.05    0.63
Q17   1   0.1366  0.0398  0.5000  10.50000  0.05    0.62
Q18   1   0.1828  0.1079  0.5000  10.50000  0.05    0.61
Q19   1   0.2337  0.2344  0.1640  11.00000  0.05    0.61
Q20   1   0.2100  0.0000  0.4007  10.50000  0.05    0.61
;
_shelx_res_checksum     13214
