# Supplementary material for: Magnesium aluminium zinc gallium, Mg61.81Al12.77Zn61.41Ga24
Source: IUCrdata. 2025 Sep 5;10(Pt 9):x250770. doi: 10.1107/S2414314625007709 (PMC12498033; doi:10.1107/S2414314625007709)
Supplement: Supplementary file 2 [file x-10-x250770-Isup2.hkl]

data_I                                                                          
_shelx_title ' 123_a.res in Im-3'                                               
_shelx_refln_list_code          4                                               
_shelx_F_calc_maximum     1098.19                                               
_exptl_crystal_F_000      3494.26                                               
_reflns_d_resolution_high  0.8428                                               
                                                                                
loop_                                                                           
 _space_group_symop_operation_xyz                                               
 'x, y, z'                                                                      
 '-x, -y, z'                                                                    
 '-x, y, -z'                                                                    
 'x, -y, -z'                                                                    
 'z, x, y'                                                                      
 'z, -x, -y'                                                                    
 '-z, -x, y'                                                                    
 '-z, x, -y'                                                                    
 'y, z, x'                                                                      
 '-y, z, -x'                                                                    
 'y, -z, -x'                                                                    
 '-y, -z, x'                                                                    
 'x+1/2, y+1/2, z+1/2'                                                          
 '-x+1/2, -y+1/2, z+1/2'                                                        
 '-x+1/2, y+1/2, -z+1/2'                                                        
 'x+1/2, -y+1/2, -z+1/2'                                                        
 'z+1/2, x+1/2, y+1/2'                                                          
 'z+1/2, -x+1/2, -y+1/2'                                                        
 '-z+1/2, -x+1/2, y+1/2'                                                        
 '-z+1/2, x+1/2, -y+1/2'                                                        
 'y+1/2, z+1/2, x+1/2'                                                          
 '-y+1/2, z+1/2, -x+1/2'                                                        
 'y+1/2, -z+1/2, -x+1/2'                                                        
 '-y+1/2, -z+1/2, x+1/2'                                                        
 '-x, -y, -z'                                                                   
 'x, y, -z'                                                                     
 'x, -y, z'                                                                     
 '-x, y, z'                                                                     
 '-z, -x, -y'                                                                   
 '-z, x, y'                                                                     
 'z, x, -y'                                                                     
 'z, -x, y'                                                                     
 '-y, -z, -x'                                                                   
 'y, -z, x'                                                                     
 '-y, z, x'                                                                     
 'y, z, -x'                                                                     
 '-x+1/2, -y+1/2, -z+1/2'                                                       
 'x+1/2, y+1/2, -z+1/2'                                                         
 'x+1/2, -y+1/2, z+1/2'                                                         
 '-x+1/2, y+1/2, z+1/2'                                                         
 '-z+1/2, -x+1/2, -y+1/2'                                                       
 '-z+1/2, x+1/2, y+1/2'                                                         
 'z+1/2, x+1/2, -y+1/2'                                                         
 'z+1/2, -x+1/2, y+1/2'                                                         
 '-y+1/2, -z+1/2, -x+1/2'                                                       
 'y+1/2, -z+1/2, x+1/2'                                                         
 '-y+1/2, z+1/2, x+1/2'                                                         
 'y+1/2, z+1/2, -x+1/2'                                                         
                                                                                
_cell_length_a    14.1529                                                       
_cell_length_b    14.1529                                                       
_cell_length_c    14.1529                                                       
_cell_angle_alpha  90.000                                                       
_cell_angle_beta   90.000                                                       
_cell_angle_gamma  90.000                                                       
                                                                                
_shelx_F_squared_multiplier     1.000                                           
                                                                                
loop_                                                                           
 _refln_index_h                                                                 
 _refln_index_k                                                                 
 _refln_index_l                                                                 
 _refln_F_squared_calc                                                          
 _refln_F_squared_meas                                                          
 _refln_F_squared_sigma                                                         
 _refln_observed_status                                                         
   0   0   2       3642.79       4900.11       374.69 o                         
   1   1   2      34114.46      34104.63       498.67 o                         
   0   2   2      23711.45      23355.87       682.27 o                         
   2   2   2      39615.61      36392.75      1194.81 o                         
   1   0   3      96188.38      93148.64      1720.17 o                         
   0   1   3      18849.98      20493.71       773.28 o                         
   2   1   3      20804.11      21808.45       504.62 o                         
   1   2   3     100968.04      99519.67      1392.28 o                         
   0   3   3      40707.43      40011.18       991.25 o                         
   2   3   3        203.36        800.62       293.34 o                         
   0   0   4      73462.43      71679.88      2285.82 o                         
   2   0   4      14991.40      17465.38       653.98 o                         
   1   1   4       4813.95       6790.74       298.39 o                         
   3   1   4        865.49       1317.52       314.23 o                         
   0   2   4      53942.72      54058.23      1226.69 o                         
   2   2   4        986.40       1142.47       322.32 o                         
   1   3   4       1605.06       1669.45       304.00 o                         
   3   3   4      71054.59      70734.89      1340.22 o                         
   0   4   4       9453.29      11671.03       784.76 o                         
   2   4   4       2574.84       3197.25       552.90 o                         
   4   4   4      36789.60      34961.89      1606.47 o                         
   1   0   5      37239.48      36569.45      1043.41 o                         
   3   0   5     191434.36     189675.22      3361.49 o                         
   0   1   5        735.48       1253.38       422.73 o                         
   2   1   5      14661.72      18630.34       508.62 o                         
   4   1   5      22826.26      24758.90       784.55 o                         
   1   2   5       9512.50      12316.47       424.31 o                         
   3   2   5     933762.56     960479.94     11282.70 o                         
   0   3   5     910734.06     958726.56     18049.50 o                         
   2   3   5       5361.98       4570.31       505.80 o                         
   4   3   5     543230.81     521183.44      6531.22 o                         
   1   4   5         24.71       -519.25       519.25 o                         
   3   4   5     133542.92     131008.59      2033.52 o                         
   0   5   5       6249.95       5872.42      1133.57 o                         
   2   5   5      31435.12      32307.03       828.51 o                         
   4   5   5       3790.32       3248.85       619.71 o                         
   0   0   6    1187520.88    1263936.62     33632.85 o                         
   2   0   6        423.46        475.56      1134.12 o                         
   4   0   6      78528.30      75852.91      1838.63 o                         
   1   1   6      12300.13      12532.95       586.36 o                         
   3   1   6     734852.25     718467.06      9157.92 o                         
   5   1   6      28304.50      27589.66       840.20 o                         
   0   2   6       1619.11       1471.37       694.77 o                         
   2   2   6      27538.49      29770.98       806.42 o                         
   4   2   6       8648.96      10276.83       572.57 o                         
   1   3   6       1023.35        941.22       579.12 o                         
   3   3   6      49023.39      47462.07      1031.29 o                         
   5   3   6          1.05        -51.17       583.19 o                         
   0   4   6     426917.09     420239.62      8475.50 o                         
   2   4   6      14842.72      15390.23       608.07 o                         
   4   4   6       9333.46      10417.10       636.30 o                         
   1   5   6     102206.37      97252.44      1589.74 o                         
   3   5   6      25477.64      25168.17       818.90 o                         
   5   5   6       2926.71       3637.74       917.59 o                         
   0   6   6        373.52       1557.16      1011.40 o                         
   2   6   6       9489.51      10171.32       703.90 o                         
   4   6   6      23129.25      24104.27       979.58 o                         
   6   6   6     294254.72     277444.72      8429.61 o                         
   1   0   7     451880.94     445580.72      8966.90 o                         
   3   0   7      31538.52      36159.47      1192.53 o                         
   5   0   7       3172.95       4394.03       850.80 o                         
   0   1   7      15807.62      15731.14      1047.98 o                         
   2   1   7     115991.49     113860.61      1711.71 o                         
   4   1   7      26775.62      29103.84       799.11 o                         
   6   1   7       3466.94       4714.55       819.35 o                         
   1   2   7      28561.86      31537.63       856.67 o                         
   3   2   7      38785.98      39676.96       937.38 o                         
   5   2   7        498.22       -260.32       651.19 o                         
   0   3   7      31294.51      31778.44      1146.80 o                         
   2   3   7      19054.22      20860.99       750.01 o                         
   4   3   7         11.71       -440.17       635.46 o                         
   6   3   7       5598.25       4455.93       974.13 o                         
   1   4   7      99182.69      96232.84      1624.78 o                         
   3   4   7       8766.62       9098.82       657.66 o                         
   5   4   7       3600.72       2209.71       812.54 o                         
   0   5   7       3862.48       3771.18       858.64 o                         
   2   5   7       3256.39       4158.14       663.48 o                         
   4   5   7        136.97        -22.40       778.87 o                         
   6   5   7          8.11      -1000.98      1298.64 o                         
   1   6   7      25829.48      27056.08       966.85 o                         
   3   6   7        153.36       -847.03       847.03 o                         
   5   6   7     187797.88     184684.28      3411.92 o                         
   0   7   7        124.32        962.28      1579.08 o                         
   2   7   7      13736.95      10180.43      1463.78 o                         
   4   7   7         88.25       1053.19      1197.97 o                         
   6   7   7       5949.45      10363.43      1853.63 o                         
   0   0   8      16360.91      18944.35      1559.91 o                         
   2   0   8         38.99       -749.58       749.58 o                         
   4   0   8       4122.08       4921.05       942.24 o                         
   6   0   8       5971.61       5619.52      1395.80 o                         
   1   1   8      21366.38      22728.94       866.74 o                         
   3   1   8       2920.08       2384.43       577.26 o                         
   5   1   8       9717.95       8898.12       791.77 o                         
   7   1   8      23093.82      26800.16      1515.11 o                         
   0   2   8       7608.75       7636.78       850.73 o                         
   2   2   8      25748.93      25243.32       846.51 o                         
   4   2   8       1175.99       2250.43       712.57 o                         
   6   2   8      19056.33      18562.96      1178.19 o                         
   1   3   8       7103.00       6986.95       662.04 o                         
   3   3   8          4.92        189.95       721.96 o                         
   5   3   8     841829.06     819851.75     12558.06 o                         
   7   3   8      27302.92      30220.70      1503.28 o                         
   0   4   8       8076.49       9621.65      1025.40 o                         
   2   4   8       7794.99       6931.30       781.91 o                         
   4   4   8       4686.06       3584.34       890.43 o                         
   6   4   8      10808.83       9215.92      1118.14 o                         
   1   5   8      61151.11      60822.79      1535.50 o                         
   3   5   8      25443.28      26984.70      1187.80 o                         
   5   5   8      42066.98      41412.82      1587.06 o                         
   7   5   8      65856.26      61956.83      2260.08 o                         
   0   6   8     123266.80     117178.19      4229.59 o                         
   2   6   8      13172.60      12218.47      1078.12 o                         
   4   6   8       7095.31       6448.56      1121.44 o                         
   6   6   8       9644.27       8930.11      1551.48 o                         
   1   7   8      85163.62      85016.83      2443.89 o                         
   3   7   8      24928.92      25676.51      1354.15 o                         
   5   7   8        926.53       -966.01      1243.53 o                         
   7   7   8      31764.23      34101.00      2022.82 o                         
   0   8   8        371.12        693.63      1741.39 o                         
   2   8   8      12169.10      12474.88      1412.30 o                         
   4   8   8       3428.06       3629.66      1414.04 o                         
   6   8   8      10954.79       9512.51      1921.78 o                         
   8   8   8       3963.51       3092.59      3776.55 o                         
   1   0   9         80.17       -992.45      1180.64 o                         
   3   0   9       1882.60       2178.24      1024.98 o                         
   5   0   9     223290.12     222477.20      5226.18 o                         
   7   0   9      22843.33      22787.69      2390.68 o                         
   0   1   9        996.93       3152.65      1227.41 o                         
   2   1   9      13286.83      12729.45       898.33 o                         
   4   1   9       7376.89       6860.58       845.87 o                         
   6   1   9       7407.76       5157.47      1129.76 o                         
   8   1   9      11232.82       9114.47      1909.65 o                         
   1   2   9       2517.08       3626.29       753.98 o                         
   3   2   9      39697.01      40312.18      1198.40 o                         
   5   2   9       3334.73       2276.80      1005.90 o                         
   7   2   9       5688.47       6106.21      1916.71 o                         
   0   3   9       9129.61       8686.07      1184.28 o                         
   2   3   9        427.17        962.56       957.55 o                         
   4   3   9       4625.87       3472.99       958.34 o                         
   6   3   9     121509.78     106391.23      2693.36 o                         
   8   3   9       7372.27       5728.29      1682.37 o                         
   1   4   9      12126.84      12754.80       934.35 o                         
   3   4   9      48609.55      50656.20      1521.27 o                         
   5   4   9     197448.55     183828.59      3594.76 o                         
   7   4   9        909.89       1701.53      1586.65 o                         
   0   5   9     283032.78     268808.50      6461.81 o                         
   2   5   9     249740.23     246533.19      4596.78 o                         
   4   5   9      28252.50      29458.40      1313.40 o                         
   6   5   9      53959.14      54020.64      1890.11 o                         
   8   5   9     225535.80     214319.98      5277.00 o                         
   1   6   9     116241.39     117049.36      2749.46 o                         
   3   6   9      23641.24      24594.35      1288.22 o                         
   5   6   9      24986.07      25566.71      1345.92 o                         
   7   6   9      12231.29      15194.56      1992.62 o                         
   0   7   9      31802.47      34051.57      2229.23 o                         
   2   7   9      19347.53      19543.68      1436.63 o                         
   4   7   9       2442.30       3432.74      1316.36 o                         
   6   7   9      13685.66      15875.20      1842.49 o                         
   8   7   9      17372.25      19503.13      2282.43 o                         
   1   8   9       6610.61       9499.46      1488.78 o                         
   3   8   9      26561.20      24241.79      1790.01 o                         
   5   8   9       7129.52       4268.39      1875.84 o                         
   7   8   9       5948.26       9852.63      2120.08 o                         
   0   9   9       2455.41       3770.28      4002.02 o                         
   2   9   9      26788.45      26864.31      1886.66 o                         
   4   9   9       4109.26       6428.47      1708.39 o                         
   6   9   9      14267.42      15312.06      2142.89 o                         
   8   9   9       9129.49       7502.92      2710.00 o                         
   0   0  10     897822.94     900769.38     45198.65 o                         
   2   0  10       4223.24       1654.29      1391.07 o                         
   4   0  10     209546.75     208104.89      5115.02 o                         
   6   0  10      14426.21      12861.01      1792.23 o                         
   8   0  10      10989.53      13436.45      2939.95 o                         
   1   1  10       1504.25        525.59      1202.18 o                         
   3   1  10     175620.08     170989.41      3191.57 o                         
   5   1  10       1111.71       3078.08      1020.92 o                         
   7   1  10       1626.92         -7.03      1499.82 o                         
   9   1  10      49001.49      49306.71      2510.48 o                         
   0   2  10     106446.37      91714.05      3403.70 o                         
   2   2  10         18.68      -1028.11      1028.11 o                         
   4   2  10       1189.93        701.44      1184.33 o                         
   6   2  10      34835.19      36924.41      1589.26 o                         
   8   2  10      11352.14      11914.01      1706.50 o                         
   1   3  10       6858.27       7574.91      1061.30 o                         
   3   3  10       6675.92       5653.31      1057.44 o                         
   5   3  10      37751.33      34690.79      1451.64 o                         
   7   3  10       6202.73       9628.00      1746.49 o                         
   9   3  10       1085.19       5024.80      1992.73 o                         
   0   4  10      71476.52      66416.53      2779.51 o                         
   2   4  10      14799.68      16446.13      1248.54 o                         
   4   4  10      10480.35      11553.21      1667.36 o                         
   6   4  10     193614.53     189622.42      4414.77 o                         
   8   4  10         43.73      -1647.51      1894.88 o                         
   1   5  10      23823.25      26459.05      1484.37 o                         
   3   5  10        633.97       -253.07      1248.84 o                         
   5   5  10        233.58       -450.35      1250.08 o                         
   7   5  10     147583.84     139600.34      3875.75 o                         
   9   5  10       1400.45        272.72      2086.95 o                         
   0   6  10    1206017.50    1151383.75     27426.45 o                         
   2   6  10       3457.69       1339.62      1418.88 o                         
   4   6  10      29045.15      27513.97      1725.51 o                         
   6   6  10     107020.73      98177.54      2916.50 o                         
   8   6  10       1129.80       1559.33      1942.03 o                         
   1   7  10        858.04       6555.02      1599.83 o                         
   3   7  10       4958.68       3620.89      1456.93 o                         
   5   7  10       1194.47       -800.81      1892.71 o                         
   7   7  10      15128.12      18415.78      2195.11 o                         
   9   7  10        392.29       2044.21      2708.19 o                         
   0   8  10      21068.08      26755.32      2485.13 o                         
   2   8  10       1817.16        894.86      1722.61 o                         
   4   8  10       1694.46       -248.20      1790.61 o                         
   6   8  10      66350.97      65690.45      2564.69 o                         
   8   8  10       6780.64       4077.81      2800.36 o                         
   1   9  10       1293.53       -534.01      1840.04 o                         
   3   9  10      76469.62      78116.65      2946.25 o                         
   5   9  10      26455.68      26682.38      2298.96 o                         
   7   9  10       6062.12       4165.74      3029.24 o                         
   9   9  10      10468.82      17332.49      3273.01 o                         
   0  10  10       6760.90      10307.86      3332.13 o                         
   2  10  10      17263.26      19018.74      2445.35 o                         
   4  10  10       1841.66       2844.55      2335.65 o                         
   6  10  10     123289.08     113632.13      4463.32 o                         
   8  10  10       1474.25       8648.12      3389.52 o                         
   1   0  11      72346.07      69884.84      3872.76 o                         
   3   0  11      19973.52      21637.32      1688.64 o                         
   5   0  11      56822.78      55791.18      2429.86 o                         
   7   0  11      21856.57      23563.80      2346.15 o                         
   9   0  11      48392.02      48952.59      3869.75 o                         
   0   1  11      55065.52      55123.28      3108.59 o                         
   2   1  11      22144.38      21424.70      1276.59 o                         
   4   1  11      35239.25      35051.86      1443.02 o                         
   6   1  11       8473.47       7120.35      1383.57 o                         
   8   1  11      20925.49      23868.31      2105.45 o                         
  10   1  11       5965.38       3665.69      2673.34 o                         
   1   2  11      10529.09      10527.83      1327.42 o                         
   3   2  11         77.49        125.98      1286.68 o                         
   5   2  11      47093.72      51017.12      1733.74 o                         
   7   2  11      78611.81      82631.55      2909.05 o                         
   9   2  11       2892.21       3872.30      2135.88 o                         
   0   3  11      17701.67      20345.25      1830.14 o                         
   2   3  11      33686.39      33210.03      1565.41 o                         
   4   3  11       9300.63      11729.52      1426.13 o                         
   6   3  11     391346.00     366706.66      6967.40 o                         
   8   3  11         31.68       1476.58      1976.72 o                         
  10   3  11     111202.18     114192.09      4520.32 o                         
   1   4  11      15589.93      14233.60      1605.24 o                         
   3   4  11        131.93       -919.75      1357.02 o                         
   5   4  11       1007.06       2420.56      1562.11 o                         
   7   4  11      25406.74      25429.32      2137.91 o                         
   9   4  11        222.84       1314.32      2369.03 o                         
   0   5  11        678.55       5084.68      2139.17 o                         
   2   5  11       9807.08      12769.72      1637.24 o                         
   4   5  11      11814.22      11796.12      1596.97 o                         
   6   5  11        185.91       3379.66      1715.74 o                         
   8   5  11       5360.46       5019.96      2181.58 o                         
  10   5  11      13197.98       7894.54      3733.03 o                         
   1   6  11        497.69       3084.39      1826.33 o                         
   3   6  11        348.72        452.63      1642.56 o                         
   5   6  11         97.94        816.52      1796.31 o                         
   7   6  11       1427.73       3656.09      2024.66 o                         
   9   6  11       5728.90       8233.68      2738.11 o                         
   0   7  11     279120.50     262144.75      8035.25 o                         
   2   7  11       1726.14       2760.62      2533.68 o                         
   4   7  11      46601.75      46270.72      2265.67 o                         
   6   7  11       9160.25       7393.58      2103.08 o                         
   8   7  11       1822.86       3130.50      2729.31 o                         
  10   7  11       6863.82       7048.97      3330.50 o                         
   1   8  11      18452.07      19563.06      2054.76 o                         
   3   8  11       2912.75       2764.15      2024.75 o                         
   5   8  11      34324.40      33655.22      2392.57 o                         
   7   8  11      90364.77      97562.92      3955.73 o                         
   9   8  11        740.88       5699.67      3294.38 o                         
   0   9  11       1117.64        731.41      4159.91 o                         
   2   9  11      23076.16      22239.59      2829.90 o                         
   4   9  11       9120.89       9688.23      2339.68 o                         
   6   9  11     103130.04     103563.48      3922.32 o                         
   8   9  11       1973.57       -993.22      2992.00 o                         
   1  10  11       7500.26      11797.44      2614.89 o                         
   3  10  11       8855.67       9216.18      2993.43 o                         
   5  10  11      29361.69      29898.99      3777.03 o                         
   7  10  11       2525.06       -690.23      3158.08 o                         
   0  11  11      17594.76      21959.63      4445.32 o                         
   2  11  11      24238.85      17341.95      3615.84 o                         
   4  11  11        160.97       2946.49      3035.57 o                         
   6  11  11        351.94      11876.82      3078.45 o                         
   0   0  12     448105.41     465052.12     24289.89 o                         
   2   0  12      91763.52      89263.91      4089.52 o                         
   4   0  12      23065.58      26960.15      2111.30 o                         
   6   0  12      92441.34      89421.12      3905.33 o                         
   8   0  12      89957.62      82028.56      4426.66 o                         
  10   0  12      15450.06      17170.41      4714.43 o                         
   1   1  12       3726.55       3932.61      1683.57 o                         
   3   1  12      19374.68      23645.79      1532.77 o                         
   5   1  12      34487.14      30285.96      1632.76 o                         
   7   1  12      33976.83      31653.94      1932.25 o                         
   9   1  12         87.23      -1049.75      2518.22 o                         
  11   1  12       6598.11      13462.71      3157.02 o                         
   0   2  12      13038.14      19010.08      2571.12 o                         
   2   2  12        154.52       1610.53      1471.62 o                         
   4   2  12       9638.04       8501.35      1485.73 o                         
   6   2  12       5241.10       4862.30      1641.52 o                         
   8   2  12        180.63       2875.33      2090.13 o                         
  10   2  12       9626.87      11251.53      3272.11 o                         
   1   3  12      12469.95      13911.12      1457.73 o                         
   3   3  12        194.60        721.01      1528.51 o                         
   5   3  12      62367.34      70216.21      2327.68 o                         
   7   3  12       5727.21       6807.82      1952.04 o                         
   9   3  12      11639.71       8575.64      2588.04 o                         
  11   3  12       5764.74       2585.32      4110.09 o                         
   0   4  12       7495.74       6990.59      2218.69 o                         
   2   4  12       1994.61       2796.49      1786.46 o                         
   4   4  12       5488.64       4370.81      1652.95 o                         
   6   4  12       1791.80       1086.22      1835.13 o                         
   8   4  12        248.06       4725.66      2456.30 o                         
  10   4  12      30347.91      30817.61      3414.50 o                         
   1   5  12          8.22        928.33      1656.89 o                         
   3   5  12      70605.78      74730.36      2574.36 o                         
   5   5  12       1942.56       2621.86      1810.80 o                         
   7   5  12        221.98       3548.88      2176.38 o                         
   9   5  12      21989.14      20179.92      2926.43 o                         
   0   6  12       5459.31       2246.57      2627.38 o                         
   2   6  12       9809.52       9186.66      1927.58 o                         
   4   6  12      48964.90      48837.98      2351.70 o                         
   6   6  12        824.75        159.31      2029.39 o                         
   8   6  12       5005.68       5409.91      2600.22 o                         
  10   6  12      22424.56      25931.85      4147.59 o                         
   1   7  12       4547.55       4676.12      2001.41 o                         
   3   7  12      14643.94      17507.95      2184.65 o                         
   5   7  12       5020.69       5220.41      2179.05 o                         
   7   7  12       4062.29       6022.58      2720.87 o                         
   9   7  12       2624.70       3752.96      2991.65 o                         
   0   8  12       7952.67       9932.46      3187.17 o                         
   2   8  12       1370.58       3529.73      2248.03 o                         
   4   8  12       4135.63       8925.77      2395.98 o                         
   6   8  12        625.36       -580.96      2491.94 o                         
   8   8  12        400.10      -1370.39      3190.23 o                         
   1   9  12       4400.19       9020.33      3025.46 o                         
   3   9  12      27741.99      33800.32      4821.63 o                         
   5   9  12       1316.96       8748.98      2665.67 o                         
   7   9  12      41552.12      34376.77      3619.41 o                         
   0  10  12     111518.73     117340.59      6613.38 o                         
   2  10  12      46593.58      46429.22      3846.59 o                         
   4  10  12        171.32       -303.81      3072.67 o                         
   6  10  12      96373.19      94119.00      4010.44 o                         
   1  11  12       1759.18       4519.54      3407.02 o                         
   3  11  12       5928.14      14293.83      3336.54 o                         
   1   0  13     238201.55     232494.28      9685.05 o                         
   3   0  13      34382.89      38109.07      3021.89 o                         
   5   0  13       1215.03      -2336.49      2336.49 o                         
   7   0  13       1623.17       4595.01      2895.20 o                         
   9   0  13      26765.01      32481.99      4256.87 o                         
   0   1  13       7164.02       8203.34      3050.51 o                         
   2   1  13      78479.20      79954.07      3090.69 o                         
   4   1  13      14330.36      15263.00      1615.01 o                         
   6   1  13       1952.68       2118.16      1743.68 o                         
   8   1  13      92908.84     100357.41      4148.08 o                         
  10   1  13       5741.89       5696.65      3046.18 o                         
   1   2  13         67.79      -1070.47      1839.37 o                         
   3   2  13       4886.84       4213.84      1687.21 o                         
   5   2  13      12770.38      14273.70      1846.80 o                         
   7   2  13        399.33       4030.09      2218.31 o                         
   9   2  13        116.73       1706.82      2944.71 o                         
   0   3  13       3684.25       4737.27      2363.52 o                         
   2   3  13      31538.32      33889.92      2038.93 o                         
   4   3  13      56779.07      54091.43      2255.46 o                         
   6   3  13       1834.57       3235.49      1945.97 o                         
   8   3  13      18084.52      22285.51      3338.37 o                         
  10   3  13       3517.51       3884.74      3220.55 o                         
   1   4  13      49955.55      52639.55      2238.15 o                         
   3   4  13       3203.09       7774.21      1810.92 o                         
   5   4  13         20.34       1545.08      1938.03 o                         
   7   4  13       1244.64       2305.56      2549.71 o                         
   9   4  13      15615.05      20022.33      2966.01 o                         
   0   5  13         11.88       -873.95      3009.95 o                         
   2   5  13       3135.95       3576.91      1944.10 o                         
   4   5  13       2562.76       6185.93      2077.93 o                         
   6   5  13       4934.64       3935.75      3105.81 o                         
   8   5  13       7316.21      14522.33      3686.19 o                         
   1   6  13      32806.86      33870.95      2326.55 o                         
   3   6  13       1112.55       4374.80      2138.21 o                         
   5   6  13     126324.21     121039.63      5110.31 o                         
   7   6  13       1677.60       1151.40      2624.89 o                         
   0   7  13        491.71        630.82      3289.30 o                         
   2   7  13      22519.35      26807.92      2460.13 o                         
   4   7  13       5957.54       4194.89      2981.42 o                         
   6   7  13       2531.81        518.45      2538.06 o                         
   8   7  13      15946.57      21731.53      3338.11 o                         
   1   8  13         38.44       4343.36      2816.98 o                         
   3   8  13       6532.41       6188.12      3122.42 o                         
   5   8  13       8302.25       8367.13      2674.65 o                         
   7   8  13       2438.45       6931.88      3384.62 o                         
   0   9  13         41.30        351.11      3985.46 o                         
   2   9  13       4392.50       3563.22      2858.11 o                         
   4   9  13       8277.23       9766.14      3107.95 o                         
   1  10  13        520.83       3435.29      3688.03 o                         
   3  10  13      14416.21       9771.71      5006.69 o                         
   0   0  14          9.03        140.42      4749.77 o                         
   2   0  14       9760.70       6241.76      2861.41 o                         
   4   0  14       8469.07       9076.09      2715.19 o                         
   6   0  14       4980.76       2639.95      3248.52 o                         
   8   0  14        400.43      -3702.96      4265.01 o                         
   1   1  14      11564.77      13804.89      2359.99 o                         
   3   1  14      17475.75      18476.60      2028.43 o                         
   5   1  14        183.44       5608.18      1963.37 o                         
   7   1  14       1043.62       1152.23      2373.70 o                         
   9   1  14      27737.25      33476.38      3789.95 o                         
   0   2  14       1314.40      -2027.85      3326.60 o                         
   2   2  14       7220.16       3948.69      2049.45 o                         
   4   2  14          4.25       -208.69      1961.49 o                         
   6   2  14         74.42        948.18      2342.81 o                         
   8   2  14      10140.45      10768.71      3361.18 o                         
   1   3  14        485.63       2603.86      1982.89 o                         
   3   3  14      48890.49      52783.48      2515.03 o                         
   5   3  14     154700.28     143691.55      4657.95 o                         
   7   3  14       2029.55      11047.54      2705.48 o                         
   0   4  14      45386.65      54181.33      3550.73 o                         
   2   4  14        907.08      -2090.25      2090.25 o                         
   4   4  14       4900.25       8008.21      2528.22 o                         
   6   4  14      18623.90      17242.16      2596.20 o                         
   8   4  14       2331.09       9486.98      3283.83 o                         
   1   5  14      17732.80      20669.85      2681.80 o                         
   3   5  14          2.15       4561.55      4517.22 o                         
   5   5  14       2610.65       6973.33      2465.75 o                         
   7   5  14      46495.42      43056.18      2850.79 o                         
   0   6  14      68250.09      75527.03      5613.41 o                         
   2   6  14        124.19       3692.92      2598.11 o                         
   4   6  14       7310.67       8020.58      2877.23 o                         
   6   6  14      55157.24      51013.77      3194.15 o                         
   1   7  14      14193.99      15959.29      2799.69 o                         
   3   7  14      44471.89      42153.34      2921.65 o                         
   5   7  14        444.54       3838.89      2760.36 o                         
   0   8  14       3497.92       3127.88      4031.43 o                         
   2   8  14       1410.95       2751.46      2852.79 o                         
   4   8  14       1689.60       6765.75      3040.23 o                         
   1   9  14        140.06       -356.40      3458.49 o                         
   1   0  15       1648.77       1112.23      3515.09 o                         
   3   0  15       9206.57       4722.75      3680.06 o                         
   5   0  15       4383.74       3475.71      4111.27 o                         
   7   0  15         52.67       2348.44      3343.20 o                         
   0   1  15         22.92       2123.99      3726.68 o                         
   2   1  15       7531.68      10239.92      2557.36 o                         
   4   1  15       4414.37       7356.56      2537.98 o                         
   6   1  15      14744.76      13324.36      2482.58 o                         
   1   2  15       3283.87       2699.50      2578.18 o                         
   3   2  15     102140.34     100814.91      4610.16 o                         
   5   2  15        744.41      -1579.08      2414.21 o                         
   7   2  15       4562.57       8170.30      3045.78 o                         
   0   3  15     177174.72     188125.03      8244.55 o                         
   2   3  15       3492.81       5426.62      2703.05 o                         
   4   3  15      82233.97      88235.38      3394.21 o                         
   6   3  15        683.65        288.41      2615.82 o                         
   1   4  15       3311.55       7428.76      2582.99 o                         
   3   4  15         48.66       6183.68      2587.23 o                         
   5   4  15      35136.90      36061.86      2903.58 o                         
   0   5  15      51645.17      63061.90      4217.13 o                         
   2   5  15       6321.65      10322.89      2781.25 o                         
   4   5  15       3265.50       8261.52      2904.80 o                         
   1   6  15       2154.41       2698.24      2875.48 o                         
   3   6  15      19199.86      16595.51      2924.34 o                         
   0   7  15       6903.33      17266.19      5101.80 o                         
   2   7  15       7941.74      10861.94      2886.35 o                         
   0   0  16       9786.99      -7426.69     13140.39 o                         
   2   0  16      19651.72      21595.02      6328.82 o                         
   4   0  16         31.89      -1710.56      3765.82 o                         
   1   1  16       8866.96      11477.07      3431.40 o                         
   3   1  16       3857.30       8455.56      3217.66 o                         
   5   1  16       2373.55       9228.05      2787.31 o                         
   0   2  16      44010.73      32700.75      6441.53 o                         
   2   2  16       6238.82       6182.12      2989.24 o                         
   4   2  16       1393.60         35.08      2924.34 o                         
   1   3  16        188.50      10541.65      3066.41 o                         
   3   3  16        569.21       3497.69      2898.51 o                         
   0   4  16       2359.13       4831.93      4060.68 o                         
   2   4  16       8933.86       2008.01      2913.52 o                         
   1   5  16      13316.57      17312.33      2924.08 o                         
                                                                                
